# Supplementary material for: Addressing challenges in speaker anonymization to maintain utility while ensuring privacy of pathological speech
Source: Commun Med (Lond). 2024 Sep 25;4:182. doi: 10.1038/s43856-024-00609-5 (PMC11424628; doi:10.1038/s43856-024-00609-5)
Supplement: Supplementary file 4 — Supplementary Data 1 [file 43856_2024_609_MOESM4_ESM.xlsx]

## Sheet: Figure 3
AUROC	Dysarthria	x	0.5	0.6	0.7	0.8	0.9	1				EER	Dysarthria	x	0.5	0.6	0.7	0.8	0.9	1		Caption: Source data of Figures 3-6.
		value	97.05	96.05	94.06	96.29	98.27	98.48						value	51.37	49.87	43.71	36.63	31.96	16.22
		error	0.39	0.65	0.92	0.6	0.28	0.39						error	0.28	0.31	0.64	0.48	0.45	0.42
		original value	97.33											original value	1.8
	Dysglossia	x	0.5	0.6	0.7	0.8	0.9	1					Dysglossia	x	0.5	0.6	0.7	0.8	0.9	1
		value	98.62	97.69	98.68	97.55	98.12	98.52						value	50.94	45.39	41.53	36.79	26.37	9.35
		error	0.25	0.44	0.23	0.28	0.31	0.24						error	0.42	0.53	0.69	0.75	0.72	0.57
		original value	97.73											original value	1.78
	Dysphonia	x	0.5	0.6	0.7	0.8	0.9	1					Dysphonia	x	0.5	0.6	0.7	0.8	0.9	1
		value	96.6	98.02	97.62	97.71	98.63	96.19						value	50.46	48.5	43.55	40.33	35.93	12.35
		error	0.64	0.51	0.47	0.57	0.35	0.59						error	0.55	0.25	0.63	0.41	0.52	0.57
		original value	99.12											original value	2.19
	CLP	x	0.5	0.6	0.7	0.8	0.9	1					CLP	x	0.5	0.6	0.7	0.8	0.9	1
		value	96.04	94.07	97.56	98.62	97.48	97.15						value	48.9	42.06	40.22	34.55	22.83	12.08
		error	0.29	0.29	0.2	0.12	0.19	0.17						error	0.44	0.24	0.41	0.18	0.41	0.31
		original value	96.44											original value	7.01

## Sheet: Figure 4
Dysarthria																			Dysglossia																			Dysphonia
original all			original female			original male			anonymized all			anonymized female			anonymized male				original all			original female			original male			anonymized all			anonymized female			anonymized male				original all			original female			original male			anonymized all
prediction_negative_0	prediction_positive_1		prediction_negative_0	prediction_positive_1		prediction_negative_0	prediction_positive_1		prediction_negative_0	prediction_positive_1		prediction_negative_0	prediction_positive_1		prediction_negative_0	prediction_positive_1			prediction_negative_0	prediction_positive_1		prediction_negative_0	prediction_positive_1		prediction_negative_0	prediction_positive_1		prediction_negative_0	prediction_positive_1		prediction_negative_0	prediction_positive_1		prediction_negative_0	prediction_positive_1			prediction_negative_0	prediction_positive_1		prediction_negative_0	prediction_positive_1		prediction_negative_0	prediction_positive_1		prediction_negative_0	prediction_positive_1
-4.07891	2.51876		-3.27901	1.97111		-4.30475	2.71664		-3.28359	1.70246		-3.60094	1.86633		-2.48191	1.44179			-10.4353	5.88351		-9.68492	4.90725		-10.073	5.67661		-6.6093	3.16704		-6.16054	2.99875		-7.10396	3.39504			4.24718	-4.64044		5.61029	-5.88905		6.68384	-6.42277		2.09064	-1.78196
-4.14743	2.59206		-4.06989	2.47725		-4.41908	3.13268		-3.13977	1.62953		-2.59817	1.20126		-3.09653	1.4678			-10.3251	5.98423		-9.17261	4.9207		-10.8245	6.18578		-5.5371	2.49502		-6.20227	2.72275		-7.30274	3.88544			4.68989	-4.94777		5.43713	-5.43947		4.80885	-4.92603		2.39824	-1.99703
-4.31254	2.7981		-4.14711	2.37442		-4.00174	2.93287		-2.96181	1.13913		-3.05847	1.48284		-2.31673	1.38727			-9.18084	4.93001		-8.88682	4.43818		-10.5238	5.91088		-4.74023	2.4393		-6.44993	3.04473		-6.87343	3.56386			4.68845	-5.083		4.48605	-4.74731		4.86338	-5.164		1.68664	-1.35773
-3.82664	2.52046		-4.43435	2.75982		-3.09018	1.61478		-3.00942	1.3466		-3.06444	1.40715		-2.43119	1.07712			-10.3488	6.032		-7.99493	3.482		-9.47458	4.96993		-4.58718	2.02568		-6.35461	3.41048		-6.42119	3.28307			4.73281	-5.05265		4.56772	-4.89234		4.79549	-4.63221		1.36261	-1.06182
-3.76792	2.42127		-4.78357	3.04179		-4.28968	2.90176		-2.47257	1.1281		-2.88358	1.2125		-2.73608	1.16501			-10.2349	5.72262		-10.704	6.17944		-11.9232	7.61632		-6.64781	3.20746		-6.19446	3.14365		-6.79264	3.38877			6.81023	-6.50661		5.11549	-5.31643		4.8787	-5.17075		1.79786	-1.38456
-3.97	2.36743		-4.8422	3.16838		-4.41303	2.59148		-2.75119	1.2746		-2.6247	1.1159		-2.53663	1.28617			-10.2925	5.95255		-9.62153	5.40573		-10.2101	5.56982		-6.4459	3.06524		-6.34565	3.16193		-6.82559	3.8113			4.16395	-4.54865		4.70347	-5.07233		4.33263	-4.66686		2.26098	-2.0254
-4.36571	2.76549		-5.68744	3.74055		-4.06137	2.54456		-2.41872	0.919962		-4.91956	2.50653		-3.0045	1.42646			-11.0028	6.6542		-10.3399	5.89862		-11.5922	7.3093		-6.03361	3.04263		-5.09525	2.24186		-7.13981	3.1068			4.25176	-4.4874		5.13054	-5.20844		4.17698	-4.54183		1.95797	-1.65129
-4.33857	2.69756		-3.81038	1.98005		-4.23505	2.51725		-3.06239	1.77565		-3.09705	1.71269		-3.08404	1.37555			-11.3854	6.94312		-10.0834	5.75338		-10.7955	6.19922		-6.17802	2.99262		-6.40601	3.07763		-6.68849	3.55818			4.46357	-4.58765		5.56384	-5.53761		4.6639	-4.99435		1.92071	-1.70275
-4.36352	2.66615		-4.15017	2.44959		-3.92388	2.42304		-3.24181	1.80928		-2.14137	0.909293		-3.09114	1.37913			-10.3118	5.74687		-9.90382	5.12266		-10.5589	6.45787		-7.05728	3.59378		-6.59396	3.59187		-6.57049	3.58279			5.55937	-5.49213		5.63093	-5.47317		6.03771	-6.25391		1.46924	-1.2498
-4.06717	2.4265		-4.27047	2.81965		-2.87953	1.5634		-3.34832	2.05849		-2.34028	0.446793		-2.02721	0.697828			-11.4916	6.91841		-9.33611	4.6116		-10.5534	6.38982		-6.57454	3.73168		-7.20903	3.81704		-6.35037	3.49463			4.91698	-5.16688		4.38607	-4.48155		4.74258	-5.01938		1.78818	-1.75581
-3.2538	2.01768		-2.80262	1.27991		-3.60901	2.01921		-2.77522	1.26117		-2.84185	1.29241		-2.43738	0.687471			-9.49445	4.89288		-11.0122	6.6867		-10.073	5.96321		-6.60756	3.53604		-5.8186	2.69215		-6.39124	3.44467			4.63283	-4.92383		5.37103	-5.57965		5.07106	-4.88617		1.63938	-1.18297
-4.11888	3.33665		-4.42259	3.02014		-4.9437	3.34441		-2.7708	1.45114		-2.36316	0.827145		-1.65602	0.0456078			-11.8616	7.54		-11.2134	6.52298		-11.7857	7.67583		-6.76132	3.11413		-6.41933	3.29283		-6.53929	3.89347			5.12807	-5.46569		5.66268	-5.86217		6.25225	-6.42743		1.64892	-1.74072
-4.41823	2.65301		-4.0125	2.3277		-4.06325	2.70292		-2.84847	1.64967		-3.14687	0.917901		-2.50019	0.958254			-10.3067	5.97736		-10.6525	6.02891		-9.83267	5.93991		-6.67094	3.27893		-6.92272	3.49086		-6.21066	3.14362			5.59771	-5.32504		6.48938	-6.36599		6.31508	-6.05655		1.84105	-1.6786
-4.02113	2.65944		-3.90755	2.02526		-4.34843	2.53785		-2.63032	1.09709		-2.64552	1.27447		-2.28666	0.710008			-10.6564	6.1005		-9.74928	5.26097		-10.0363	5.99811		-6.87003	3.33102		-6.68047	3.31641		-5.87758	2.84075			4.05802	-4.39697		4.38985	-4.82531		5.98301	-6.03561		2.5051	-2.37816
-4.28672	2.6275		-4.07969	2.37507		-4.21223	2.71233		-2.5517	0.992549		-1.92958	0.775286		-2.74513	1.17069			-9.90673	5.0981		-10.2565	5.76324		-8.35572	4.20505		-6.83908	3.30834		-6.5358	2.85124		-6.64142	3.71552			5.74822	-5.71058		6.27794	-6.16881		4.78377	-4.76809		2.09078	-1.89673
-3.32323	1.75174		-4.5826	2.79432		-3.53732	1.99092		-2.98151	1.93783		-3.23427	1.49474		-2.17703	1.25303			-10.141	5.64499		-10.466	6.12844		-9.21144	5.08067		-6.91657	3.77856		-6.8747	3.54459		-6.99363	3.84293			4.79379	-4.97446		4.60621	-5.01404		4.69479	-4.60292		1.73738	-1.47038
-4.38073	2.54992		-5.02895	3.38707		-3.79135	2.23508		-2.93053	1.42644		-2.69962	1.24943		-2.89828	1.69486			-10.8704	6.73045		-9.63769	4.97229		-8.62789	4.7461		-6.53242	3.1616		-6.22557	2.84961		-6.83472	2.80408			4.73758	-4.63054		4.85092	-5.19768		4.97594	-4.90002		2.06773	-1.92983
-3.87341	2.34251		-4.35025	2.43002		-3.2711	1.63083		-2.92404	1.40893		-1.79216	0.285076		-2.87929	1.42635			-9.48343	5.20226		-8.45414	3.81523		-7.96305	3.76344		-6.56463	3.25154		-6.23721	2.58078		-5.98937	2.59604			6.33241	-6.40183		5.12335	-5.47526		5.77716	-5.6578		2.00327	-1.80726
-3.74425	1.89726		-4.1242	2.42826		-3.75266	2.74895		-2.55878	0.988443		-2.6367	1.11044		-3.16295	1.57994			-11.1037	6.507		-7.2543	2.67574		-8.31282	4.87048		-7.30745	3.78598		-5.99575	2.68545		-6.60279	2.89298			3.90172	-3.89611		5.22751	-5.63884		4.11986	-4.47883		2.20967	-1.79078
-4.11267	2.55688		-4.12421	2.50913		-4.02512	2.55191		-2.76255	1.20799		-3.16067	1.43503		-3.05915	1.2441			-10.2916	5.99082		-9.76706	4.98478		-6.96267	3.46693		-6.68398	3.5281		-7.0446	3.50444		-6.65295	2.85762			5.10655	-5.43655		4.99257	-5.37015		3.84648	-4.21517		1.50522	-1.10619
-4.3716	2.64082		-4.25054	2.70992		-3.57679	2.16486		-2.61886	0.904286		-2.92041	1.27474		-3.21192	1.59319			-10.5545	5.86168		-11.1593	6.82721		-7.4918	3.98483		-6.9855	3.39464		-6.90991	3.49691		-6.62996	2.06297			4.66914	-4.87591		4.94094	-5.27167		3.63679	-3.81325		1.68384	-1.52718
-4.16989	2.92509		-4.58573	3.02692		-4.15122	2.6156		-2.20212	0.867979		-2.47151	0.751432		-2.91268	1.22166			-10.2792	5.66827		-8.63797	4.05467		-7.67365	3.95344		-5.82682	2.85139		-6.8279	3.11196		-6.07663	2.41229			5.06768	-5.16791		5.46759	-5.5855		3.44826	-3.93291		1.9128	-1.49597
-2.89044	1.22973		-3.92691	2.3475		-4.03423	2.27748		-2.65193	1.61096		-2.62517	1.00807		-2.99955	1.69042			-8.56548	3.7937		-9.99167	5.13886		-8.49668	4.70299		-6.50372	3.45912		-5.95571	3.13257		-5.29664	0.602677			5.6589	-5.73998		4.85137	-5.20498		3.86773	-4.28879		1.9469	-1.51632
-3.86094	2.57132		-4.33302	3.09473		-3.55692	2.15222		-2.84062	1.34711		-3.23626	1.6021		-1.49715	0.195826			-9.24381	4.5904		-8.69511	4.14991		-8.38585	4.49269		-6.40417	3.13455		-6.05633	3.27546		-6.23189	2.14476			5.78591	-5.88331		5.89646	-5.61752		3.09611	-3.6168		1.39754	-1.12533
-4.08468	2.63071		-4.14184	3.06176		-4.11623	2.60262		-2.5267	1.09078		-1.79215	0.34501		-2.6039	1.42068			-8.75885	4.73083		-11.912	7.45761		-10.6005	5.86221		-6.37537	3.28275		-7.05392	3.68675		-6.24921	3.22802			4.90566	-5.41391		4.56175	-4.74602		5.55311	-5.17469		2.66128	-2.35445
-3.8526	2.50348		-4.73239	2.75622		-4.50106	2.80269		-2.35218	0.90386		-2.0599	0.512329		-3.02039	1.97117			-9.46193	5.28512		-11.1339	6.88687		-10.0098	5.65135		-6.43219	3.70373		-7.4235	3.57435		-6.83242	3.88717			5.93951	-6.1042		4.65966	-5.14955		6.07165	-5.71704		2.06013	-2.02762
-4.15917	2.56854		-4.06663	2.34403		-4.576	3.18443		-2.27379	1.19604		-2.70269	0.748401		-2.65169	1.47054			-10.507	6.28884		-11.4886	6.95964		-10.4504	6.10187		-6.63862	3.57667		-7.16356	3.60648		-6.46694	3.24128			4.99817	-5.40065		5.31108	-5.73829		4.32076	-4.77157		2.11341	-2.07102
-4.51247	2.6734		-3.86673	2.35492		-3.66106	2.4412		-2.83708	0.971375		-2.41693	1.10542		-2.82962	1.70798			-9.82765	5.59772		-11.5016	7.09981		-10.5642	6.21782		-6.12162	3.45075		-6.91652	3.48286		-6.7096	3.50834			5.59164	-5.57241		5.51815	-5.28489		3.47696	-3.99667		2.01949	-1.95157
-4.25382	2.71477		-4.63347	3.18124		-4.1196	2.72358		-3.12814	1.63052		-2.05156	0.0781027		-2.75367	1.44186			-10.5934	6.5175		-11.7123	7.37609		-10.0136	5.52245		-6.92812	3.47952		-7.55169	3.50363		-6.84751	3.53968			5.49151	-5.20209		5.09313	-5.36672		3.47172	-3.7889		2.09914	-2.05474
-4.66481	2.95862		-4.5763	3.38131		-4.35017	2.9132		-3.08487	1.42074		-2.06747	0.876277		-3.51255	1.81342			-9.61594	5.7095		-10.7532	6.28351		-10.865	6.60689		-6.94559	4.14465		-7.31601	3.8471		-6.89264	3.94185			5.15681	-5.56591		5.11862	-5.54223		4.15603	-4.54558		2.38713	-2.08586
-4.77709	2.82535		-4.57939	2.86569		-4.08601	2.48913		-2.95135	1.33178		-1.76947	0.161821		-3.14198	1.66404			-11.7409	7.61609		-10.0329	5.78726		-10.1168	5.58209		-6.00141	2.79779		-7.08645	3.54562		-6.43173	3.50825			5.3766	-5.61569		5.29177	-5.73215		3.64685	-4.12866		2.01579	-1.85056
-4.90746	3.3814		-4.50964	2.71573		-3.74044	2.19063		-3.86052	2.68961		-3.23379	1.5623		-2.5563	1.45276			-8.55766	4.24824		-12.3747	8.18251		-10.9509	6.32479		-6.36797	3.20063		-7.17098	3.61301		-6.54614	3.36322			6.56186	-6.15064		4.41321	-4.75221		4.52782	-4.89207		2.11909	-1.93235
-3.89278	2.73629		-4.41676	2.89528		-4.21194	2.59243		-3.11478	1.37759		-2.70473	1.33664		-3.18103	1.42719			-7.78383	4.42848		-6.46535	2.52499		-7.20576	2.18795		-6.81998	2.82449		-2.30964	-0.715863		-6.56473	3.47427			4.27655	-4.71942		5.19942	-5.50326		1.80326	-2.13537		1.90138	-1.70374
-4.30107	2.59485		-4.11594	2.37102		-3.94606	2.12843		-2.82149	0.945119		-3.1674	1.85947		-2.55885	1.48588			-10.0159	5.60587		-2.96363	-2.06089		-10.078	5.41108		-6.56248	2.94798		-3.8951	0.598961		-5.42405	2.33857			4.35058	-4.88001		4.801	-4.9624		4.61762	-4.33453		2.47153	-2.29421
-4.01076	2.522		-4.59038	3.03496		-4.2241	2.85457		-2.45895	0.931867		-3.08286	1.60626		-3.04586	1.66757			-7.84584	4.37343		-4.07821	-0.452302		-10.1363	5.57951		-6.62468	2.96843		-4.12285	1.08486		-5.03522	2.1948			6.03434	-5.71432		5.03793	-5.15592		7.19148	-6.75982		1.47906	-1.13584
-4.03472	2.27098		-4.85611	3.13518		-4.82386	3.15521		-2.45813	0.793877		-3.15709	1.4313		-2.25589	0.930491			-7.10622	3.90731		-4.89435	-0.0423333		-9.3348	4.47196		-6.30869	2.67229		-3.90033	0.243796		-6.56731	3.25744			5.07806	-5.42057		6.21747	-6.06661		6.65407	-6.19891		2.21913	-1.73828
-4.3127	3.03627		-4.65905	3.26387		-4.08245	2.48897		-2.92613	1.96762		-2.92765	1.51914		-2.78066	1.314			-6.91184	2.94376		-5.32699	1.32329		-8.85599	4.39198		-6.61153	3.13647		-3.76449	0.542548		-6.20375	2.79018			4.18512	-4.50486		5.41501	-5.30417		4.54915	-4.24436		2.29616	-2.12378
-4.70527	2.97846		-4.12925	2.39864		-4.72478	3.22343		-1.96105	0.849777		-3.21038	1.8854		-2.67946	1.29572			-6.38545	2.98851		-1.49601	-2.44007		-9.42238	4.63638		-6.3679	2.89515		-2.76549	-1.01889		-4.97819	2.27225			6.61601	-6.20425		5.32677	-5.58588		3.39736	-3.40379		2.51878	-2.20442
-3.74047	2.17286		-4.71983	2.90022		-4.17218	2.67175		-2.48778	0.759596		-2.8607	1.56536		-2.9459	1.57395			-8.27303	4.40374		-5.33433	1.27814		-10.5005	6.04931		-6.33691	3.21387		-3.35115	-0.0513789		-5.84931	2.52473			5.30019	-5.69095		5.25236	-5.42281		3.55105	-3.64544		2.02327	-1.78001
-4.03314	2.43084		-3.90712	2.30416		-5.0085	3.27922		-2.5211	0.822263		-3.05445	1.75509		-2.77347	1.7438			-8.10622	4.29051		-4.89446	-0.555768		-8.40041	3.18657		-6.97908	3.84035		-3.40604	-0.721857		-6.51207	2.88829			5.98567	-5.86229		5.54693	-5.71467		2.52351	-2.79217		2.39129	-2.07464
-4.13973	2.36234		-4.36835	2.81183		-3.82661	2.20456		-2.5476	1.16508		-2.98929	1.61958		-2.99753	1.53427			-9.76704	5.20979		-4.47209	-0.327521		-9.63564	5.10699		-6.79367	3.48567		-3.49573	0.663786		-6.42427	3.13883			4.75883	-4.99676		6.25354	-5.88794		5.41346	-5.35626		2.89716	-2.24763
-3.32437	1.84686		-3.69465	2.34591		-4.35782	2.83337		-2.77683	1.31668		-2.44364	1.49616		-2.20665	1.13411			-10.6482	6.19018		-4.07045	-0.305687		-6.69421	2.48816		-6.60554	2.83673		-2.73571	-0.579383		-6.90501	3.20607			4.59919	-4.81192		6.30959	-6.24112		3.85268	-3.93505		2.40865	-2.16515
-4.35992	2.80056		-5.51712	3.59982		-4.24926	2.48881		-3.08768	1.604		-3.49063	1.75192		-2.85339	1.16884			-10.2003	5.88093		-4.43556	0.0825326		-11.2272	6.31629		-6.7169	3.57801		-2.57483	-1.09896		-6.36144	3.17577			4.73773	-4.87092		4.06502	-4.5409		3.9315	-4.06575		1.88646	-1.89064
-4.18672	2.6021		-4.64487	2.85368		-4.14393	3.02702		-2.99526	1.55282		-2.82009	1.3953		-3.18431	1.35815			-9.53399	5.27333		-3.2988	-2.50503		-7.43177	3.21879		-6.20657	3.1582		-3.4181	0.0320929		-6.36771	2.72971			4.37043	-4.64235		4.79482	-5.02991		4.33443	-4.5556		2.3101	-1.94207
-4.52073	2.9854		-4.37973	2.61164		-4.03334	2.26156		-2.77996	1.44875		-2.97386	1.62168		-2.19081	0.611424			-10.7268	6.12215		-5.08074	0.534664		-6.75356	2.40083		-5.99356	3.05651		-4.20297	1.27171		-6.84517	3.44803			5.51726	-5.84727		4.60764	-4.75337		5.35086	-5.43808		2.09709	-1.88597
-4.66906	3.06602		-4.46325	2.58122		-4.05647	2.38856		-2.95982	1.66771		-3.08347	1.64987		-3.08327	1.56147			-9.05864	4.40026		-6.08903	2.18114		-8.75749	4.16916		-6.41544	3.30483		-3.99238	1.09565		-6.60427	3.56493			5.20433	-5.72952		3.851	-4.22407		5.06332	-5.29541		2.2449	-1.96247
-4.09047	2.84542		-4.65571	2.85175		-3.83329	2.41192		-2.32777	1.09287		-2.8787	1.54441		-2.48124	0.894783			-9.96493	5.50956		-5.13622	0.412394		-8.63465	4.14468		-6.77934	3.60564		-3.2389	-0.290611		-6.15757	2.88158			5.59239	-5.3614		4.5077	-4.91805		3.64419	-3.96232		2.16627	-2.01664
-4.06496	2.43019		-4.5607	3.10408		-3.85265	2.07198		-2.51745	0.721986		-3.24758	2.12428		-2.47004	0.999297			-9.43252	4.73391		-4.51932	0.311396		-8.9033	4.39265		-6.31902	3.57751		-2.90259	-0.022873		-5.26886	2.09024			4.97712	-5.39362		5.42039	-5.51043		4.30434	-4.56424		2.29377	-2.08816
-4.57646	2.90348		-4.53278	2.50459		-3.04752	1.88822		-2.6673	1.39392		-2.28773	0.837411		-1.95126	0.442619			-6.57122	1.61315		-3.9073	-1.56388		-8.69294	4.66656		-6.11273	2.90594		-3.20621	0.78115		-6.56373	3.66806			3.41646	-3.82574		5.33926	-5.53437		3.87108	-4.10122		1.83951	-1.51547
-4.54063	2.74701		-5.09106	3.51601		-3.49529	1.76575		-2.68373	1.36929		-2.54729	1.52554		-2.26773	0.767724			-9.75415	5.28259		-3.63075	-1.93025		-4.81631	0.122979		-5.66978	2.63736		-3.52552	0.504287		-6.73527	3.59204			3.51784	-3.89489		5.23253	-5.60642		5.77882	-5.70819		1.48564	-1.20562
-4.58208	2.96435		-4.89022	3.10835		-4.8767	3.32647		-2.86764	1.41755		-2.35002	0.605848		-2.28598	1.38499			-7.74367	2.94329		-4.84633	0.362283		-8.55086	4.41702		-5.84343	2.64091		-2.71304	-0.222667		-6.75782	3.39706			4.64518	-4.66456		5.43463	-5.75583		7.01385	-6.68803		2.07094	-1.91778
-4.58927	2.82142		-4.81077	3.07017		-2.79819	2.13361		-3.03058	1.63658		-3.07905	1.58417		-1.71288	0.547405			-9.28975	4.35973		-3.68725	-1.76909		-9.45156	5.31869		-5.23311	2.1399		-2.85685	0.127442		-6.70476	3.67788			3.37468	-3.73413		5.32637	-5.65207		7.21219	-6.83634		2.22325	-1.94727
-4.36347	3.01273		-4.67591	2.72504		-4.3111	2.82698		-3.19471	1.91055		-2.93219	1.7935		-1.90013	0.490826			-7.86814	3.34414		-4.6334	-0.493901		-8.8224	4.91514		-5.17802	2.08327		-2.73256	0.328625		-6.64697	3.48059			5.42613	-5.39667		4.94497	-5.21036		3.49468	-3.976		1.6316	-1.17032
-4.12177	2.58319		-4.23317	2.77977		-1.01547	-0.259191		-2.8138	1.39587		-2.94261	1.49984		-2.48335	1.7492			-9.1449	4.37713		-3.33115	-2.389		-10.2866	5.90644		-6.58875	3.5552		-2.00819	-1.16214		-7.10081	3.56357			5.38597	-5.05033		6.19158	-6.07482		2.66827	-3.05213		1.91733	-1.82137
-4.14237	2.41099		-4.69157	2.87962		-3.54649	1.92154		-3.19931	1.76032		-3.0642	1.67268		-2.77547	1.37375			-8.64186	3.87249		-2.9306	-2.6273		-8.98011	4.66405		-4.71423	2.02367		-2.21652	-1.23016		-7.02736	3.76277			3.44871	-3.37843		5.18119	-5.46672		5.47482	-5.4159		1.7075	-1.51268
-4.14391	2.66692		-4.27462	2.80837		-4.22602	2.58121		-2.90492	1.5066		-3.11818	1.54419		-2.1155	0.748362			-6.28533	1.21828		-3.90567	-0.953082		-9.97436	5.52508		-5.5509	2.65311		-2.71805	-0.0517738		-6.76221	3.33668			4.1439	-4.57988		5.50255	-5.77355		2.50358	-2.78012		2.07038	-1.84191
-4.61361	3.1522		-3.47337	1.75847		-4.23059	2.64976		-2.387	1.31232		-1.54563	0.372947		-2.76363	1.38802			-6.83011	2.88898		-4.79689	0.262514		-11.1258	6.85757		-6.08935	3.03625		-1.84942	-1.2228		-6.67232	3.5559			5.02774	-5.29033		5.01823	-5.39893		2.60435	-3.12766		1.90984	-1.77979
-4.23978	2.62911		-3.31401	1.55833		-4.95645	3.31031		-2.04499	0.815337		-1.40683	-0.241185		-3.17238	1.49506			-8.98862	4.2164		-4.28209	0.461423		-9.03136	4.54744		-6.80175	3.75987		-2.92711	-0.453101		-6.80966	3.77659			4.95281	-5.30464		3.39424	-3.81243		6.70232	-6.41024		1.89584	-1.64477
-4.77381	3.36723		-5.26091	4.18155		-4.51421	3.10064		-3.24351	1.6604		-2.85714	1.28877		-3.05066	1.68613			-10.1158	5.6681		-5.93393	1.86736		-10.6768	6.37217		-6.59603	3.41485		-3.31111	0.709293		-6.68143	3.69673			6.08903	-6.01258		4.45807	-4.39561		5.25349	-5.04637		2.291	-1.96944
-4.45277	2.78819		-3.92315	1.98579		-4.28751	2.56605		-2.6692	1.10768		-1.97648	0.363214		-3.00958	1.63165			-8.30757	4.08775		-3.32523	-1.72919		-8.39231	4.27645		-6.28686	3.03957		-3.63052	1.11927		-7.09194	4.15332			5.35092	-5.55676		3.40777	-3.7882		4.33655	-4.59432		2.27219	-2.16463
-4.22929	2.82059		-3.91411	2.46369		-4.81546	3.48834		-2.7103	1.10566		-1.72482	0.238279		-2.38389	0.770173			-8.93392	4.42572		-3.20156	-0.617506		-9.77115	5.21643		-6.26647	3.35291		-2.06574	-1.45539		-5.73457	3.36262			6.2864	-5.96169		5.81956	-5.5353		5.95349	-6.00805		2.47562	-2.24736
-4.44518	2.80025		-2.9267	1.46695		-4.67565	3.14191		-2.75594	1.46452		-2.0781	0.679387		-3.0181	1.76817			-9.22777	4.87052		-2.86569	-2.00125		-5.98478	1.53699		-6.55817	2.73147		-2.95641	-0.225948		-6.56579	3.47002			5.40971	-5.6088		4.7825	-4.6928		2.31741	-2.78564		1.73948	-1.71568
-5.01285	3.45936		-3.67589	2.3556		-5.01783	3.33323		-3.47578	1.80699		-2.01545	0.485404		-2.9695	1.28468			-8.07241	3.76797		-5.7941	1.33652		-8.98987	4.32455		-5.67748	2.45826		-2.53696	-1.13651		-6.49634	3.3392			4.82284	-5.10065		4.03876	-4.43133		3.34582	-3.70393		2.43751	-2.01543
-4.51129	2.94983		-2.16897	0.833769		-4.95121	3.4286		-3.4273	1.67605		-2.26972	0.99442		-2.93786	1.6403			-6.15866	1.83832		-4.62099	0.679765		-10.3454	6.05946		-6.37121	3.33919		-3.46221	0.087432		-6.79634	3.52292			4.95978	-5.23378		5.32332	-5.08298		5.6521	-5.61857		2.36768	-1.99908
-4.52985	2.78543		-3.4353	1.95828		-4.05748	2.40199		-3.21544	1.44114		-3.02121	1.45001		-2.79476	1.75875			-7.99297	3.77427		-4.32971	-0.692481		-11.8603	7.91498		-6.48669	3.89036		-2.28638	-1.22756		-6.28703	3.27233			6.00909	-5.9178		4.42968	-4.5241		2.03396	-2.48351		2.42393	-2.02456
-4.94036	2.97535		-3.64315	1.98049		-4.51157	2.87854		-3.00441	1.51038		-3.2377	2.06977		-2.92041	1.33341			-10.5316	7.13691		-4.40384	-0.44909		-10.2155	5.81241		-6.89073	3.48875		-2.54311	-0.125326		-7.12831	4.09212			5.52324	-5.62444		2.40417	-2.80462		3.88025	-4.07493		1.95205	-1.54538
-4.94685	3.31699		-4.28287	2.70342		-4.4969	2.71121		-3.20987	1.81261		-2.54342	1.00467		-2.516	1.31394			-9.26457	4.84325		-5.06663	0.319703		-8.53007	3.81621		-4.99588	1.83871		-2.39544	-1.32301		-5.99052	3.72172			5.26179	-5.31491		2.88119	-3.36988		4.28068	-4.56817		1.9374	-1.61233
-4.46821	2.50392		-4.08217	2.46306		-4.59603	2.8914		-3.22251	1.50751		-2.8751	1.43606		-3.10046	1.60137			-9.01926	5.63634		-6.0363	2.07389		-8.77862	4.74923		-6.76721	3.69689		-2.09514	-1.69104		-7.20345	3.47429			5.6672	-5.94546		1.47599	-1.90271		5.47822	-5.57968		2.26285	-1.98502
-5.33144	3.48984		-4.25213	2.81204		-4.31711	2.58628		-2.11185	0.632914		-3.05694	1.59256		-2.70283	1.09854			-9.92126	5.66436		-3.82772	-1.62504		-9.18873	4.7114		-6.58525	3.34347		-3.621	0.906761		-6.35655	3.04757			4.71786	-4.83664		4.58126	-4.85714		2.42305	-2.68546		2.59203	-2.52461
-4.70861	2.87156		-4.59906	2.85724		-4.28137	2.59317		-2.88851	1.38476		-2.80155	1.23215		-2.20162	0.890813			-8.83452	4.62786		-4.22787	-0.879394		-9.5987	5.56895		-6.33983	3.15372		-2.90914	-0.542189		-6.75678	3.4733			3.35371	-3.81502		1.65016	-1.78779		5.99925	-5.83155		1.80903	-1.41483
-4.75432	2.81434		-4.27211	2.9029		-3.73362	2.20284		-2.67431	1.21601		-2.97909	1.38406		-2.53797	1.23168			-8.54594	4.43807		-8.14272	4.16391		-8.9332	4.74667		-6.55977	3.57423		-3.25849	0.00885027		-6.99853	3.48577			4.37057	-4.5975		3.30028	-3.48644		5.45489	-5.29027		3.26234	-1.98323
-5.02972	3.79931		-4.23516	2.71812		-4.23985	2.64434		-3.22486	1.81024		-3.07133	1.29778		-2.83428	1.51112			-8.31885	3.80655		-2.99942	-2.41729		-8.46568	4.21285		-6.52537	3.48452		-3.42142	0.527227		-7.05351	4.17802			4.26321	-4.39108		2.76417	-3.14036		5.77155	-5.46016		1.59425	-1.3768
-4.18585	2.60175		-4.1966	2.39673		-4.34694	2.67133		-2.66546	0.990436		-3.2268	1.46407		-2.70925	1.23084			-8.28683	3.68266		-4.59464	0.921389		-9.48916	5.12593		-6.23253	2.97502		-5.4535	2.19752		-7.09197	3.80419			4.53914	-5.03935		6.9414	-6.3271		3.3596	-3.76563		2.05712	-1.75845
-2.731	1.3807		-3.41226	1.99665		-4.74209	2.92557		-2.78099	1.66576		-3.10113	1.39144		-2.21454	0.647777			-10.6237	6.05106		-7.3548	3.98799		-10.8463	6.39307		-6.75264	3.6216		-3.65276	0.301818		-6.83496	3.50438			3.43075	-3.83783		5.83807	-5.68492		4.96619	-5.13143		2.26898	-1.85088
-3.63545	2.14668		-3.74392	1.98322		-5.09343	3.31184		-2.66999	0.810788		-3.11261	1.41456		-2.55669	1.20782			-9.16589	4.21194		-5.44066	1.8323		-9.51774	5.23562		-7.14924	3.77643		-4.19727	1.15169		-6.93291	3.56056			6.24759	-5.91132		4.86115	-4.72089		3.59505	-3.98486		2.50157	-2.21293
-4.9915	3.48133		-3.78425	2.06983		-4.54384	2.96659		-3.18083	1.59758		-2.92461	1.07885		-3.34125	1.53669			-8.31921	3.72419		-5.85477	2.55399		-7.83096	3.01773		-6.18075	2.95413		-3.61534	-0.169485		-6.71956	3.44201			2.85304	-3.18373		5.12255	-5.28179		5.92561	-6.03272		2.7381	-2.15073
-2.77702	1.41371		-4.04731	2.37311		-4.61559	2.98055		-1.59444	-0.537356		-3.09991	1.63436		-2.89787	1.34186			-10.8566	6.6447		-5.25255	1.64658		-10.2416	5.93082		-6.41378	3.59587		-3.19524	-0.437421		-6.7963	3.73553			6.01764	-5.7544		6.33892	-6.08669		4.59446	-4.74436		2.28849	-1.87933
-3.57749	1.75089		-2.2502	1.08199		-4.52909	2.80652		-1.48971	-0.147079		-3.18386	1.75837		-2.56667	0.996763			-8.65016	3.93622		-5.94743	2.45679		-10.904	6.78774		-6.52294	3.29691		-3.41543	0.024175		-6.55152	3.12961			3.7908	-3.93348		5.00489	-4.9752		2.92718	-3.25638		1.93039	-1.6655
-4.21974	2.61627		-3.65551	2.09539		-3.98964	2.40851		-2.95974	1.26362		-2.90156	1.57799		-2.87849	1.20658			-10.2806	5.86648		-6.52716	3.15385		-9.86961	5.24381		-7.14384	3.78555		-2.99915	-1.25532		-6.47768	2.91403			5.17845	-4.92844		6.11456	-5.85597		4.1176	-4.46035		1.83869	-1.56076
-4.10398	2.49437		-3.49717	1.81505		-4.54013	2.91443		-1.95119	0.474025		-3.20066	1.43427		-2.70711	1.16925			-9.14469	4.6171		-5.32089	1.62914		-10.2187	5.73556		-6.56911	3.40759		-5.00328	1.94148		-6.57148	3.46295			4.47199	-4.65951		6.01688	-6.00332		5.44284	-5.22163		2.21281	-1.81522
-4.27949	2.96802		-4.03259	2.71188		-4.10103	2.57741		-2.89338	1.58821		-2.90274	1.4215		-2.59478	1.35272			-10.0566	5.8803		-6.39639	1.90081		-9.46779	5.09787		-6.67619	3.28589		-2.49724	0.386308		-6.49948	3.67988			4.81717	-4.68215		3.83831	-4.11651		-2.20792	2.26213		1.22624	-1.11057
-3.87824	2.23213		-4.68189	3.09473		-3.8144	2.45129		-2.6505	1.23032		-3.2451	1.94216		-2.87005	1.34582			-9.59205	4.97307		-4.46381	0.0823899		-10.0391	5.76122		-6.75091	3.43652		-2.7003	0.439537		-7.04818	4.08464			3.5427	-3.70722		-0.966711	0.131428		-1.98741	1.87737		1.73457	-1.68662
-4.03916	2.28275		-4.42966	2.52895		-4.46931	2.77274		-3.33216	1.75221		-2.69013	0.78978		-2.93255	1.51087			-8.46421	4.22441		-4.11389	-1.06583		-8.84268	4.77398		-6.51064	3.15277		-2.62476	0.178941		-6.52299	3.4926			6.14614	-5.84418		2.37938	-2.82902		-1.79388	1.91591		2.20237	-2.04156
-4.37257	2.86798		-4.2976	2.61833		-4.79278	3.07651		-3.21808	1.44145		-3.50395	1.96122		-2.45326	1.11638			-9.35021	5.31303		-6.07817	1.48723		-10.4411	6.64835		-7.07637	4.07954		-1.60301	-1.06769		-6.89719	3.85071			3.54764	-3.54064		3.39398	-3.80304		-1.82696	1.68564		2.87742	-1.98881
-4.63213	3.14634		-4.59441	2.95416		-4.46294	2.82932		-3.17381	1.52109		-2.76595	1.58624		-2.57858	1.55593			-10.4283	6.25754		-3.57425	-1.7355		-11.266	6.61508		-7.29537	3.90181		-2.11323	-0.342954		-6.41032	3.46367			4.49968	-4.2908		2.76412	-2.88954		-1.3353	1.21525		1.93219	-1.84076
-4.52926	3.0439		-4.72645	3.39497		-3.93802	2.59457		-3.09641	1.47643		-2.95601	1.6457		-2.69155	1.20008			-8.50452	4.00136		-2.25731	-3.23335		-5.5365	1.27681		-6.56185	3.09091		-0.583276	-2.56607		-6.28118	3.36524			2.40921	-3.01033		3.70394	-3.9356		-1.25794	1.38574		2.29703	-1.90241
-3.84809	2.07381		-4.42634	2.98781		-4.6804	2.88322		-2.63482	1.3977		-3.23146	1.87932		-2.96555	1.45805			-9.96634	5.56295		-6.09241	2.01051		-9.65619	4.87826		-6.89982	4.0195		-1.13052	-2.5828		-6.60705	3.68131			3.84341	-3.73273		2.94075	-3.1902		-0.97734	0.884561		1.54093	-1.3693
-3.96138	2.37478		-4.79689	3.205		-4.82079	3.41381		-3.28926	1.74857		-2.70291	1.15647		-2.55284	1.34233			-7.81688	3.37041		-1.72042	-3.61496		-10.3577	5.86695		-7.44772	3.88644		-2.89117	0.497574		-6.26978	2.96581			4.67449	-4.40342		4.19833	-4.2731		0.140109	-0.53181		0.869552	-0.541175
-3.79851	2.28303		-4.12566	2.43895		-4.07821	2.75143		-2.88929	1.66947		-2.87428	1.16195		-3.05483	1.6871			-8.82689	4.36126		-6.12915	2.53683		-10.9669	6.47803		-6.01965	3.12399		-2.37908	-1.14593		-6.34527	3.10323			5.05216	-5.52843		5.53261	-5.69675		-0.0444009	-0.214343		2.27058	-1.81671
-4.47806	2.86799		-3.9609	2.41201		-4.00211	2.49589		-3.04618	1.62747		-2.50725	0.621712		-2.85004	1.72929			-9.68531	5.20246		-6.63932	2.87773		-9.03968	4.20164		-6.9253	3.49354		-2.38001	-1.32548		-7.3362	4.21168			6.14222	-5.93976		6.12042	-5.95695		-0.40577	-0.00796598		2.19842	-1.77686
-4.29938	2.74088		-3.66819	2.25548		-4.50345	2.69825		-2.58501	1.27254		-2.94347	1.22506		-2.49343	1.48803			-10.2188	5.78966		-6.90048	3.36331		-8.92416	3.81692		-6.83493	3.40481		-2.82574	-0.235696		-6.72813	3.45538			6.32288	-6.05979		6.80404	-6.42594		-1.39948	1.14307		2.12398	-1.96378
-4.11714	2.65162		-3.3164	1.80906		-4.69949	3.06279		-2.86087	1.84871		-2.65972	1.10565		-2.9538	1.35293			-10.0575	5.1122		-5.20329	1.3332		-8.98888	4.41452		-7.02451	3.82307		-2.85251	-0.933898		-6.91342	3.78507			5.47509	-5.58915		6.30382	-6.1348		-1.97679	1.50393		1.89554	-1.5775
-4.36691	2.9041		-4.45706	2.63505		-3.79478	2.55112		-2.87876	1.66817		-3.08815	1.59841		-3.28719	1.81319			-9.38652	4.70183		-4.87345	1.4474		-10.7231	6.07484		-6.73763	3.41182		-2.47659	-1.72358		-6.78332	3.20378			5.8372	-5.99398		6.44093	-6.289		0.965643	-1.11154		2.44263	-2.00755
-4.52922	2.79159		-3.74596	2.68633		-4.09024	2.43727		-2.96685	1.56033		-3.12876	1.34832		-2.95826	1.3445			-7.54603	2.73868		-5.63835	2.15462		-10.7108	6.27831		-6.91356	3.53283		-3.89562	0.877582		-7.29622	4.03366			4.22098	-4.50692		6.00716	-5.58685		-1.1491	0.754306		2.26255	-1.81333
-3.62414	2.362		-4.2702	2.75492		-3.87727	2.42904		-2.99164	1.56435		-2.90718	1.07265		-2.72921	1.36404			-9.3737	4.61224		-4.20141	0.732038		-9.60718	4.94391		-7.19794	3.50488		-3.80011	0.481008		-7.15854	3.7691			6.22842	-5.86964		5.90515	-5.55774		-1.81308	1.34797		1.67806	-1.61131
-3.74015	2.37272		-4.15593	2.65007		-4.26923	2.8935		-2.79243	1.67198		-2.80319	1.32228		-3.1752	1.91625			-10.2383	5.3952		-6.28686	2.93576		-10.2982	5.4929		-7.11907	3.49889		-1.93607	-2.23053		-6.52983	3.08391			5.31574	-5.59774		5.29198	-5.12429		-0.686947	0.611124		2.19739	-1.73532
-4.83042	2.99261		-2.4142	1.14479		-3.49507	1.95442		-2.59406	1.22351		-1.95288	0.867035		-2.56301	1.14923			-7.86671	3.74886		-4.56775	0.799553		-9.76828	5.12647		-6.75832	3.48106		-2.13056	-1.63033		-7.14179	3.98517			4.22121	-4.721		4.48539	-4.79688		0.0289387	-0.149852		1.47112	-1.23549
-4.36464	2.78113		-2.60462	0.841089		-4.5166	3.04659		-2.45863	1.28816		-1.39251	0.247014		-2.95026	1.8702			-8.68981	4.81295		-4.13568	0.674121		-8.46303	4.12552		-6.12968	3.17425		-4.63751	1.42671		-6.85887	3.74271			6.34744	-6.00459		6.21929	-5.82061		-0.650532	0.281662		1.70488	-1.27584
-4.81751	2.98527		-2.46173	1.21414		-2.79581	1.67235		-2.67361	1.38227		-1.44048	0.269029		-2.61043	1.38746			-10.9099	6.26098		-6.44263	2.98579		-8.37349	3.62302		-6.95247	4.12522		-4.41401	1.6839		-6.91152	3.78704			4.43901	-4.71037		4.23954	-4.66423		-1.77864	1.74122		2.08541	-2.00149
-4.15744	2.52188		-1.83938	0.725278		-4.36117	2.78529		-3.03091	1.60483		-2.8223	1.27357		-2.29162	1.08332			-10.5966	6.14487		-3.66591	-0.0403775		-7.55801	2.65743		-6.375	3.29818		-2.59086	-1.34602		-6.8609	3.83215			4.69392	-4.75296		5.88964	-5.92718		-1.29589	1.23125		2.02449	-1.78982
-4.26441	2.68765		-3.43074	1.77768		-3.5461	2.26353		-2.94582	1.325		-3.0131	1.5943		-1.63712	0.0682456			-9.29615	4.9963		-5.67407	1.83515		-9.07093	4.77958		-6.89327	3.90942		-2.85071	-0.471195		-6.69532	3.62819			4.11894	-4.59091		3.82014	-4.0235		-1.74193	1.76024		1.48511	-1.23994
-3.69271	2.54491		-3.83772	2.35363		-4.47218	2.95697		-3.19203	1.54366		-1.74904	0.487921		-3.0353	1.63496			-10.0028	5.40747		-3.65654	-0.175862		-9.81948	5.63845		-6.51652	3.43569		-1.22233	-3.17554		-7.24368	4.44917			3.89762	-4.17281		4.99277	-5.34706		-1.29166	0.956207		2.02064	-1.7431
-4.60604	2.94446		-3.49517	2.16514		-3.7591	2.61041		-2.7747	1.7004		-2.59629	1.13709		-2.39993	0.983635			-8.38472	4.53985		-3.60984	-0.00421821		-7.28876	2.67837		-6.83138	3.92755		-4.31333	1.44344		-6.76992	3.9809			4.43601	-4.87346		5.63912	-5.64599		-0.152606	0.0970432		2.21251	-2.18322
-4.61194	2.88774		-2.86822	1.36958		-4.99746	3.11285		-3.32033	2.22223		-2.43635	1.57583		-2.35165	0.667355			-9.84139	5.55424		-4.25144	0.76523		-8.81242	4.59305		-6.18915	3.17439		-4.08643	1.15891		-7.14766	3.95446			4.89375	-4.78719		4.33727	-4.40154		0.253969	-0.331079		1.60108	-1.49688
-4.13794	2.75636		-2.30936	1.25944		-4.83618	2.93852		-3.06596	1.66511		-2.74001	1.02878		-2.87203	1.26197			-9.54431	4.81107		-10.5097	5.5419		-7.86611	3.61703		-6.83996	3.58319		-6.69859	3.40275		-6.52717	3.4622			5.93027	-5.27442		4.61872	-4.71134		0.639325	-0.852352		1.92315	-1.71159
-4.04937	2.45674		-4.15569	2.60119		-4.50624	3.27677		-2.88493	1.19828		-3.33315	1.47433		-2.66903	1.44368			-9.8755	5.38531		-10.4077	5.6803		-9.05297	4.4347		-6.69756	3.50605		-6.87655	3.75823		-6.37406	3.45244			4.64364	-4.81503		5.10102	-5.36147		-0.368913	0.472938		2.18756	-1.62219
-3.9289	2.16357		-2.91096	1.75254		-4.28452	2.9761		-2.85064	1.4946		-3.3609	1.64649		-1.84216	0.570789			-4.79835	0.760417		-11.1176	6.33473		-7.90663	3.45512		-5.6899	2.54376		-6.77245	3.50906		-6.37157	3.46639			3.69856	-4.05227		4.27017	-4.34262		0.23593	-0.611251		2.3477	-2.09723
-3.55391	1.99582		-3.59448	2.10981		-3.86973	2.62516		-2.47532	1.1406		-2.74094	1.00144		-2.9556	1.51239			-9.04707	4.29439		-10.3786	5.76522		-9.85486	5.57791		-5.15416	2.17224		-6.99997	3.50601		-6.63701	3.69663			4.3264	-4.68883		3.14689	-3.36044		-0.0281915	-0.020964		1.83994	-1.27187
-4.47258	2.96441		-3.66296	2.23857		-4.68285	3.17837		-2.55932	0.840173		-2.89459	1.5258		-2.86127	1.34617			-8.77542	4.90711		-10.3803	5.60927		-8.75338	4.67259		-6.65416	3.3994		-6.94011	3.45032		-5.90523	3.19064			5.02148	-5.15456		4.39098	-4.3542		0.487553	-0.548757		2.0764	-1.98091
-4.4167	2.77432		-3.92415	2.33784		-4.27371	2.81862		-3.64155	1.72669		-3.00158	1.30004		-2.2762	1.05703			-10.3473	6.32507		-9.32387	4.24828		-7.53989	2.9699		-6.54449	2.90469		-6.76771	3.52027		-6.39218	3.4535			4.15187	-4.36593		4.34918	-4.58031		0.433887	-0.499856		1.60062	-1.33783
-3.94086	2.49383		-3.47118	2.02414		-4.83503	3.06155		-2.84485	1.44313		-2.28125	1.20797		-2.34852	1.15711			-8.09234	3.56718		-11.7404	7.2579		-8.05536	3.9306		-6.86024	3.17004		-6.88952	3.60391		-6.17482	2.93848			4.29819	-4.42587		5.53581	-5.79247		0.447859	-0.304782		2.04615	-1.73554
-3.48663	1.64761		-3.20355	1.91413		-4.21545	2.96082		-2.9109	1.06754		-2.68641	1.30151		-3.09713	1.74843			-9.70894	4.98238		-10.5541	5.62576		-8.20893	4.19399		-5.90454	2.53024		-6.58352	3.3684		-6.53824	3.6647			4.21602	-4.55239		3.98034	-4.28738		-0.302472	0.537151		1.90163	-1.61926
-4.78856	2.84605		-3.36383	2.04702		-3.78557	2.56106		-2.72156	0.901558		-3.2456	1.92093		-2.03779	0.488034			-10.5599	5.84001		-10.5349	5.52574		-10.829	6.33423		-6.77065	3.57295		-7.06385	3.4186		-6.54451	3.252			6.5892	-6.32473		1.21606	-1.43659		-1.92428	1.70509		1.55123	-1.33255
-4.50484	2.56567		-3.63382	2.20094		-4.21156	2.81695		-2.83534	1.67896		-3.38766	1.64711		-2.52059	0.848744			-9.93022	5.52346		-11.7729	7.25463		-9.26935	5.27164		-7.01174	3.94551		-7.05672	3.75883		-6.61632	2.89524			5.34724	-5.09739		5.72655	-5.81593		-0.91778	0.722308		2.91425	-2.31688
-3.86944	2.15345		-4.38586	3.00779		-4.10517	2.73569		-3.26775	1.60308		-2.72794	1.31418		-2.3756	0.920259			-11.404	6.80637		-9.25962	4.32331		-8.65743	3.83148		-6.49967	3.35651		-7.15577	3.74211		-6.77878	3.15613			3.90709	-3.98264		2.97992	-3.32549		-0.993736	0.885761		3.11037	-2.30735
-3.57561	2.0385		-3.52675	1.84048		-4.21924	2.81906		-2.54122	0.676569		-2.7765	1.02444		-2.38148	0.951509			-8.81416	4.22538		-10.4552	5.73555		-9.40691	5.06735		-6.7754	3.60346		-7.02398	4.10236		-7.34801	3.54531			6.04062	-5.66378		4.2769	-4.48175		-1.25858	0.958687		1.94517	-1.89739
-4.25411	2.54648		-4.37039	2.74072		-3.92854	2.62743		-2.64653	1.22635		-2.83344	1.67682		-2.95962	1.27449			-9.70255	4.90897		-10.1074	5.33366		-9.61392	4.9671		-7.54693	4.34219		-7.13436	3.82377		-7.23652	3.50739			4.69261	-4.61941		1.19745	-1.51075		-1.12396	1.059		1.82764	-1.41442
-3.80208	2.60612		-3.88714	2.03948		-3.42724	2.32148		-2.36694	1.20624		-2.58183	1.48474		-3.3161	1.4096			-10.4648	5.71978		-9.83519	5.02183		-10.5298	6.00937		-6.05876	2.53143		-6.92251	3.82727		-6.90553	3.75098			4.62209	-4.86836		0.380718	-0.863278		-0.926552	0.929626		2.20437	-1.55692
-4.11801	2.77661		-4.2086	2.87531		-2.90999	1.65725		-2.38964	0.817317		-3.05653	1.63765		-2.85481	1.48834			-8.51126	4.03239		-10.9284	6.19523		-10.1871	5.35469		-6.90276	3.85846		-6.98352	3.8351		-6.9357	3.49046			3.66158	-4.05746		2.02258	-2.43854		-0.934935	0.762672		1.74333	-1.4233
-3.86048	2.81877		-4.3617	2.8693		-3.06984	1.71306		-3.22751	1.1472		-2.98522	1.20887		-3.61967	2.04365			-9.67802	4.83519		-9.23358	4.98979		-10.5948	5.65369		-6.95586	3.69919		-7.06599	3.67747		-6.78645	3.3447			5.0878	-5.10041		1.8118	-1.95257		-1.38019	1.18774		1.57979	-1.17293
-2.21004	0.950344		-4.26506	2.60572		-4.12439	2.4402		-2.65283	1.03273		-3.3162	1.51664		-2.63971	0.98779			-8.54493	4.28668		-11.3463	6.63962		-9.85262	4.74819		-6.97421	3.54387		-6.1425	2.23116		-7.1223	3.79361			2.63203	-2.81658		-0.356943	0.30711		0.935534	-1.02805		0.74877	-0.419286
-4.34455	2.76115		-2.84675	1.28775		-4.37465	2.8654		-3.06213	1.3627		-3.39928	1.67737		-2.50416	0.661948			-8.29844	3.23576		-11.2018	6.70842		-8.02729	3.72875		-7.29931	4.38677		-7.02588	3.66122		-7.21925	3.92369			5.24676	-5.29216		-0.129992	-0.147214		-0.374354	0.380826		1.12816	-0.817617
-4.25957	2.54366		-3.75788	2.18648		-4.35698	2.93242		-3.31461	1.67347		-2.89571	1.44159		-2.6369	1.1801			-9.83096	5.3339		-11.0393	6.26363		-11.2604	6.66582		-6.98429	3.89817		-6.80204	3.17923		-7.30164	3.90499			3.4486	-3.52787		0.4975	-0.705201		-0.573139	0.494947		1.59424	-1.12513
-3.87949	2.24287		-4.01107	2.56769		-4.2846	2.43235		-2.84595	1.3		-3.1729	1.72555		-2.42124	1.02215			-8.62847	3.65981		-11.0207	6.66726		-9.11443	4.42361		-6.91152	3.78704		-6.93614	3.20919		-7.04469	3.68781			4.47166	-4.30564		-0.874306	0.704594		-0.354319	0.154203		1.20658	-0.774422
-3.80927	1.87564		-3.4712	2.06628		-4.74479	3.09416		-2.90889	1.22464		-1.8134	0.601381		-3.03757	1.13725			-6.49498	1.85814		-9.55053	4.82503		-9.96237	5.33586		-6.92628	3.72705		-7.53891	3.75262		-7.10327	3.71907			2.1438	-2.71732		-0.248881	0.0981803		-0.0807335	0.073236		0.87066	-0.70194
-3.52848	2.01213		-4.23606	2.7113		-4.46108	2.83564		-2.99135	1.41798		-2.79077	1.33903		-3.05789	1.22879			-6.57909	1.86759		-11.0078	6.23992		-8.7989	4.08146		-6.60181	3.80962		-6.68042	3.38051		-6.82455	3.7369			2.21377	-2.54159		-0.706022	0.409782		0.165591	-0.352686		1.70616	-1.24707
-3.65368	1.94143		-2.86025	1.28258		-3.95218	2.53279		-3.1614	1.62204		-3.0328	1.53335		-2.45372	0.981126			-8.18565	3.47948		-9.78804	5.18266		-9.7862	5.25995		-6.71779	3.77695		-7.13181	2.79422		-7.52917	3.91004			4.86155	-4.55314		-0.22195	0.115839		-1.35331	1.2468		1.56976	-0.953563
-3.94083	2.3977		-4.11928	2.66843		-4.86434	2.90159		-3.31399	1.65757		-3.7598	1.95825		-2.56233	1.34357			-8.54257	4.14211		-10.6123	6.19555		-10.0206	5.1696		-6.76534	3.63303		-6.82931	2.60257		-7.19874	3.80955			4.21316	-4.36193		-0.539832	0.38105		-0.394538	0.283279		1.82221	-1.22937
-2.76435	1.54385		-4.20881	2.46396		-4.24367	2.65889		-2.17983	1.12711		-2.19191	0.692339		-3.11765	1.23786			-9.91737	5.24826		-10.0659	5.22454		-5.97251	3.3165		-6.19387	3.43781		-7.28772	3.8972		-7.16117	3.60104			5.11868	-5.14175		1.57413	-2.06267		0.978921	-1.10384		1.94232	-1.56872
-3.75295	2.06443		-4.39038	2.62604		-4.50527	3.02716		-2.01907	0.352991		-2.26676	0.710356		-3.03983	1.27324			-9.35668	5.13094		-10.9982	6.34845		-9.49291	5.36749		-6.03905	3.02353		-6.06316	2.9071		-7.09199	3.71466			7.40717	-6.72292		-0.748611	0.182917		-0.0383545	-0.111727		2.79993	-2.27324
-4.08117	2.31691		-4.6222	3.1893		-4.70284	2.80004		-1.60607	0.27372		-3.06619	1.57485		-3.2399	1.33471			-8.68263	4.41809		-10.3637	5.36024		-8.15041	4.65013		-6.63129	3.74401		-7.30132	3.45918		-7.32805	3.9644			4.79612	-4.84575		1.20087	-1.3198		0.141371	-0.243769		2.58986	-2.04899
-3.03444	1.83824		-3.61998	2.06291		-4.31358	2.3572		-2.10909	0.303183		-2.44629	1.26243		-2.95273	1.48049			-6.47145	1.79201		-8.55265	4.0347		-10.8661	6.02202		-6.52425	3.43969		-7.34117	4.2409		-7.22409	3.81727			4.43346	-4.79707		-0.338989	0.167801		-0.146224	0.0965443		2.9611	-2.17669
-4.25593	2.63156		-4.19668	2.59586		-4.78354	3.01875		-2.05754	0.475809		-2.30661	1.11298		-3.1813	1.69657			-8.75043	4.51676		-11.3564	6.71715		-9.70664	5.06442		-6.29427	3.29198		-7.1956	3.67501		-7.07363	3.91933			5.58082	-5.40117		-0.196601	-0.273902		1.67272	-2.07819		2.44355	-2.06092
-3.19114	1.58612		-4.38075	2.93599		-4.58255	2.89277		-2.48075	1.65546		-2.55261	1.32948		-2.93155	1.29336			-9.57097	5.65664		-9.9392	5.1613		-9.42122	5.27325		-6.76006	3.42772		-7.23803	3.68236		-7.30897	4.00417			5.99021	-5.86345		0.629321	-0.975101		0.652242	-1.15578		2.63183	-1.95558
-4.48448	2.59718		-3.6889	1.83836		-5.27512	3.50768		-2.18138	1.31892		-2.42927	0.972444		-3.26074	1.68223			-9.17386	4.93198		-11.1867	6.5337		-5.88097	3.28442		-6.25313	3.42121		-7.23021	4.06339		-6.95377	3.64345			6.39656	-6.12888		0.692605	-1.08027		0.464787	-0.679969		2.05871	-1.78408
-2.9877	1.68158		-4.08555	2.03287		-4.75463	2.9999		-2.72777	1.36187		-2.5931	1.04956		-2.69065	0.806068			-6.9182	2.22055		-11.3245	6.40434		-8.33022	4.45494		-6.61224	3.18927		-7.335	3.93192		-7.06411	3.83907			4.72141	-4.53219		-0.261327	-0.0184581		0.907741	-1.1938		2.73375	-2.22873
-4.88678	3.16061		-4.06107	2.47832		-3.90552	2.53424		-3.13565	1.41428		-3.03009	1.33705		-1.6985	0.264584			-10.6016	5.87099		-5.91108	0.760455		-9.65069	5.01726		-7.15161	3.70925		-5.58674	2.53006		-6.87384	3.36243			3.1268	-3.42196		1.53466	-1.86566		-1.09248	0.30014		1.02179	-0.714943
-4.78074	2.94483		-4.42616	3.02806		-3.94428	2.36449		-2.77062	1.12412		-2.50684	1.04126		-1.64505	-0.00298066			-7.80095	4.39961		-7.34381	2.42276		-10.3995	5.66264		-7.0341	3.78303		-5.24093	2.06844		-6.47877	3.45582			3.74897	-3.93043		0.997974	-1.17464		1.36741	-1.85882		0.734572	-0.47696
-5.03346	3.35447		-4.41018	3.00892		-3.98454	2.49425		-2.79529	1.42073		-1.78553	0.316421		-2.72205	1.31108			-11.1506	6.9026		-6.2152	2.09077		-9.66097	5.08348		-6.66347	3.08109		-5.72733	2.5302		-6.99631	3.77594			3.49501	-3.67952		1.48447	-1.73919		1.46535	-1.88126		0.613949	-0.194184
-5.05919	3.30319		-4.27149	2.83501		-4.34998	2.69908		-3.00634	1.56031		-2.54116	1.25827		-2.67442	0.885463			-8.64287	4.29218		-3.4957	-1.79996		-11.0586	6.68008		-7.15362	3.47679		-4.96692	1.86251		-6.90986	3.93862			2.90882	-3.06591		0.0151996	-0.0957325		1.41429	-1.74111		1.17833	-0.985057
-4.97701	3.42737		-4.85568	3.25984		-4.15093	2.70349		-2.55372	1.55112		-2.99989	1.40719		-3.22574	2.13449			-8.15128	3.22306		-4.64305	-0.855232		-10.3824	5.80699		-6.95726	3.23947		-5.05574	2.22094		-6.6699	3.87666			-2.57484	1.79755		-0.84352	0.452092		-1.26258	0.542639		0.882731	-0.656842
-4.43108	2.77513		-4.76214	3.25219		-3.728	2.1253		-2.83761	1.55225		-2.37751	0.945992		-3.14474	1.26098			-9.5839	5.31646		-8.06351	3.50522		-10.6322	6.3016		-7.31044	3.59288		-6.15235	2.72544		-6.79879	3.69535			2.04208	-2.43681		1.00287	-1.19973		-0.661348	-0.0859892		1.42882	-0.919344
-4.63695	2.99736		-4.69057	3.16499		-5.09254	3.53141		-3.07007	1.82825		-3.12718	1.58663		-2.60207	0.973998			-9.31101	5.03722		-5.56346	0.613857		-8.99797	4.25025		-6.81161	3.61877		-6.06227	2.53026		-6.73377	3.74346			4.1021	-4.27877		-1.27397	0.631389		-0.856852	0.282697		-0.256768	0.130087
-5.09075	3.30936		-4.27868	2.76708		-4.04113	2.43292		-2.92824	1.41737		-2.84761	1.24802		-2.22823	0.908651			-10.2581	5.90907		-4.53702	-0.634296		-8.71514	4.29071		-6.96444	3.5192		-5.20996	2.20879		-6.75465	3.6508			2.2955	-2.67106		1.32905	-1.401		1.14325	-1.42677		0.938309	-0.606637
-4.04535	2.53004		-4.044	2.07478		-4.136	2.58835		-3.10434	1.50167		-3.02542	1.5941		-2.38053	0.819262			-10.8662	6.50001		-7.99461	3.44521		-7.93581	3.12951		-7.47475	4.04016		-4.5364	2.01259		-7.03748	3.86621			4.61092	-4.65071					0.747499	-1.0094		1.24419	-0.961247
-4.68185	3.00389		-3.67692	2.13164		-4.63266	2.94431		-2.27935	0.963586		-2.77993	1.22708		-4.19681	2.00692			-8.21949	3.60832		-8.30569	3.61608		-8.9036	4.03531		-7.14978	3.76718		-5.02757	2.49281		-7.15324	3.63238			5.50253	-5.5649					0.774211	-1.06788		1.16875	-0.804349
-4.07272	2.44106		-3.37284	1.8538		-3.86003	2.49077		-2.92434	1.10377		-2.6609	1.58718		-2.46898	0.698809			-10.6294	5.88699		-8.02163	3.43362		-11.3603	6.97216		-7.30994	3.78459		-4.20059	1.73089		-7.04091	3.91902			5.06686	-5.10325					2.15154	-2.51024		1.41136	-0.883775
-4.62561	3.05293		-3.94461	2.82986		-4.29899	2.82969		-2.85504	1.55724		-2.63678	1.0279		-2.0506	0.205488			-7.16451	2.54421		-8.49633	3.88116		-8.92177	4.89579		-6.65413	3.40566		-5.00379	2.01979		-6.91168	4.02901			2.70577	-3.2263					1.03147	-1.05196		1.63499	-0.867481
-4.19208	2.43672		-4.12025	2.61403		-4.23915	2.7334		-3.20371	1.58614		-2.94567	1.40917		-1.75357	0.269422			-6.48171	1.8996		-7.92822	4.06728		-10.0407	5.19803		-7.20009	3.99654		-4.35947	1.21768		-7.03573	3.87353			3.4616	-3.85055					1.94188	-2.198		1.23732	-0.8235
-4.39922	2.83834		-4.00765	2.48583		-4.20836	2.93216		-3.29469	1.70396		-2.49539	1.14253		-2.75148	1.20698			-11.5078	6.7809		-9.20658	5.43483		-8.32654	3.44297		-7.28286	3.71843		-5.26247	2.53618		-7.20122	3.88228			2.4427	-2.87281					-1.23157	0.771124		0.163408	0.0342484
-3.72261	2.22478		-4.24592	2.52972		-4.64746	3.2476		-3.52142	1.96134		-2.54684	1.2121		-2.52596	0.937378			-9.50617	5.05064		-7.68758	2.70762		-6.64575	2.09537		-7.09537	3.76744		-4.89258	2.43828		-7.39286	4.2283			2.73861	-3.0606					1.52663	-1.8779		1.58028	-1.01138
-5.09775	3.42614		-4.17313	2.59135		-4.07123	2.52331		-3.02164	1.13311		-2.41236	0.946076		-2.16158	1.10278			-11.7756	7.30424		-8.5191	4.07691		-10.2105	5.71228		-7.39242	3.90258		-5.00107	1.86817		-6.98862	3.89618			5.78297	-5.65428					0.586946	-0.960581		1.81001	-0.970837
-4.08467	2.5172		-4.30704	2.70823		-4.4039	2.93737		-2.06612	0.500464		-2.99619	1.60878		-2.71322	1.25505			-9.91826	5.29967					-10.4192	5.81007		-7.17273	3.94673					-6.92199	3.62473			4.40517	-4.55536					0.571344	-0.750052		2.86641	-2.05781
-4.75572	2.79334		-4.53187	3.02138		-5.20991	3.32776		-3.25768	1.58202		-2.63618	1.07877		-3.26883	1.87149			-6.19589	3.49557					-10.6479	6.13515		-7.36266	4.09477					-7.57809	4.06535			6.13825	-6.07389					-0.683122	0.554319		1.98695	-1.7395
-4.27859	2.7316		-3.85167	1.86437		-4.69945	3.21715		-2.66143	1.46386		-2.84633	1.25206		-3.05896	1.47383			-8.32237	4.26144					-10.7782	6.28316		-7.44535	3.9664					-7.32796	3.74962			5.37165	-5.57283					0.800991	-1.1715		1.85958	-1.57307
-3.87028	2.26654		-3.94096	2.2054		-4.62948	3.11395		-3.09638	1.57643		-2.47334	1.18406		-2.88592	1.41325			-8.3141	4.27836					-10.6346	5.92563		-7.15308	3.94583					-7.25824	4.02606			5.49567	-5.23853					0.906097	-1.37796		2.0632	-1.906
-3.83187	2.57967		-3.76508	2.0225		-4.76711	2.93747		-2.3056	0.342046		-2.74755	1.29389		-2.85441	1.39292			-11.0198	6.17435					-11.1387	6.98273		-7.3642	3.65646					-7.02718	3.88469			5.4563	-5.66029					-0.222134	-0.243405		2.62398	-2.11133
-4.36926	2.55886		-4.22418	2.78103		-5.28872	3.28166		-2.26812	0.719614		-2.55369	1.22652		-3.17602	1.76283			-8.34387	3.9954					-10.9656	6.42169		-6.73229	3.6087					-7.01691	3.89418			6.93884	-6.47902					0.423982	-0.665911		2.47392	-2.04657
-3.79146	2.11267		-4.44648	2.79909		-4.71115	2.96034		-3.1579	1.27645		-2.86453	1.44887		-2.89266	1.68276			-8.86756	4.44224					-10.6203	5.87328		-6.70631	3.43821					-6.88183	3.5892			6.19631	-5.94126					-0.203678	-0.0619934		1.16726	-0.911995
-4.4117	2.7891		-3.56746	1.87095		-4.48993	3.07005		-2.47688	0.583164		-2.30189	0.745999		-2.70529	1.09			-7.76465	4.26942					-10.3088	5.79273		-7.0172	4.04826					-7.11379	3.55932			5.68625	-5.30022					0.390246	-0.867785		2.01919	-1.88802
-4.15074	2.90926		-4.52615	2.6925		-3.80707	2.31531		-2.47475	1.12301		-2.94011	1.22449		-2.62043	1.22307			-10.4226	6.06001					-10.6894	6.72966		-6.7749	3.69597					-7.14058	3.94177			4.20198	-4.32019					-0.26401	0.0544425		1.29264	-1.13087
-4.24371	2.67113		-4.16662	2.28285		-4.26776	2.86536		-2.6497	1.07862		-1.70899	0.199854		-2.84945	1.72199			-9.5377	5.0669					-11.5214	7.24384		-6.89589	3.68692					-7.52974	4.2829			2.40182	-2.91348					-2.31898	2.00583		0.491187	-0.228923
-4.15867	2.80533		-4.7195	2.83679		-4.6422	3.21004		-2.5233	1.14828		-1.40007	0.299904		-2.99312	1.32798			-10.3419	5.5679					-7.83091	2.96206		-6.72086	3.61578					-7.11942	3.75282			5.09078	-5.07637					-1.92247	1.56303		1.53298	-0.907092
-4.56116	2.85105		-4.45064	2.58602		-4.10136	2.49691		-3.14601	1.45114		-2.76507	0.836607		-2.83009	1.33701			-10.608	6.19126					-9.51245	4.97665		-6.63331	3.15838					-7.22374	3.98436			2.39209	-2.97111					0.0160567	-0.544102		0.549691	-0.247329
-4.8342	3.13699		-4.25347	2.53657		-3.88826	2.06826		-2.82073	1.32901		-2.64902	0.889056		-2.89008	1.51776			-8.46143	3.99852					-8.84692	4.32213		-6.67982	3.57461					-7.42198	3.71576			3.76826	-3.95988					-1.2782	0.852815		0.539447	-0.332516
-4.24032	2.65222		-3.54053	1.94887		-3.62926	2.02843		-2.10765	0.730669		-1.03513	0.348605		-2.60807	1.49415			-10.0985	5.58031					-8.75852	3.8586		-6.78234	3.92788					-6.98346	3.91159			5.75216	-5.74906					-1.10571	0.572682		1.4926	-0.956899
-4.05864	2.46498		-3.82262	1.98172		-4.63688	2.97858		-2.1095	1.2234		-2.33723	0.884114		-2.84441	1.27638			-9.27115	5.21993					-9.89658	5.18822		-6.01864	2.92493					-7.26304	3.80578			3.52332	-3.63448					0.146555	-0.317172		1.88146	-1.25454
-3.86344	2.2137		-3.45768	2.18307		-3.64994	2.16883		-3.01383	1.11699		-2.29844	1.01108		-3.30109	1.50557			-10.0067	5.52747					-9.91819	5.35604		-6.6203	3.04586					-6.95218	3.71857			3.25972	-3.62286					-0.533388	0.0385135		1.47986	-1.21444
-2.70224	1.32706		-3.70119	2.09755		-4.28556	2.69055		-2.95617	1.35424		-3.03257	1.51174		-2.93674	1.4275			-9.81159	5.3989					-10.4559	5.54384		-6.37825	2.99271					-6.90459	3.69345			4.50243	-4.71069					1.63662	-1.79729		1.05523	-0.806695
-2.92533	1.62364		-4.11474	2.63861		-5.09012	3.36113		-1.8156	0.552069		-2.84048	1.12014		-2.83815	1.15451			-9.77505	5.13551					-11.349	6.69924		-7.00233	3.81126					-6.79023	3.72622			5.05698	-5.08809					1.32394	-2.00216		2.1858	-1.4973
-3.71944	2.30052		-3.88679	2.14758		-4.213	2.5591		-1.68281	0.67075		-2.37147	1.39417		-2.66151	1.20489			-9.79514	4.62771					-10.4367	5.73833		-7.24471	3.78621					-7.16062	3.5942			5.78074	-5.84962					-2.01997	1.58958		2.1476	-1.83839
-3.38297	1.89074		-4.338	3.01453		-3.80776	2.20597		-2.73515	1.06213		-2.91309	1.29125		-2.91369	1.41769			-9.59943	4.8478					-9.93643	5.31502		-6.93881	3.85776					-7.21981	4.00705			4.11932	-4.2487					-1.55239	1.08294		2.56055	-1.92811
-3.27217	1.75383		-4.27019	2.70085		-5.04848	3.02994		-2.02825	0.706107		-2.93817	1.47905		-2.58837	1.1227			-10.7939	6.28647					-10.8476	6.06033		-7.00533	3.8444					-7.17793	3.89037			6.1709	-6.13185					0.383539	-0.958276		2.41449	-2.14231
-3.30568	1.83262		-4.80059	3.12358		-4.43575	2.70834		-2.56418	1.06137		-2.93441	1.2683		-2.47932	1.22817			-8.31602	3.46906					-8.74395	4.00408		-7.63225	3.92273					-7.31653	3.59424			4.47042	-4.73099					-0.967213	0.611179		2.10964	-1.54549
-2.3428	0.945797		-4.60518	2.91453		-4.3319	2.85143		-2.44682	0.85591		-1.89442	0.629377		-2.72459	1.16098			-10.129	5.46615					-10.9688	6.72763		-6.59446	3.56112					-7.1719	3.72895			6.39244	-6.07277					-0.527241	-0.211264		1.60163	-1.13885
-4.05001	2.58571		-3.83078	2.49839		-4.43712	2.73728		-2.29908	0.8678		-2.03358	0.633413		-2.54401	1.10967			-6.31098	1.56166					-10.959	6.44085		-6.90315	3.79835					-7.06758	3.70753			3.82084	-4.27122					1.84964	-2.27638		1.21612	-0.916715
-4.27526	2.89184		-3.92511	2.328		-2.80055	0.576337		-3.28944	1.35456		-2.74295	0.792681		-1.21943	0.236593			-10.0316	5.54616					-8.43051	4.57971		-6.92665	3.62324					-5.57464	2.59202			2.44397	-2.63723					-0.550585	0.32077		0.419638	-0.0559047
-4.22573	2.41582		-4.19802	2.99909		-1.28194	-0.164054		-2.45481	0.801556		-2.51344	1.35205		-1.46123	0.451316			-10.8526	6.33785					-6.95605	2.84984		-6.83186	3.77333					-6.68962	3.64003			3.90425	-4.12581					-0.0949998	-0.336975		1.1074	-0.792468
-4.77488	3.14069		-3.96725	2.26481		-1.40002	-0.0303245		-2.25377	0.953666		-2.71475	0.886509		-3.05484	1.57201			-10.6467	5.88225					-7.31405	2.95562		-7.36095	3.9935					-5.86085	2.96541			4.982	-4.85908					-1.85234	1.50141		1.62579	-1.02108
-4.6451	2.93627		-4.24294	2.66801		-3.92835	2.33109		-2.92456	1.30936		-2.30347	0.976665		-0.78716	-0.113365			-10.1507	5.24278					-4.64726	0.0192226		-7.43227	4.1443					-6.37696	3.15908			4.98971	-5.26859					-1.38196	1.20441		1.59373	-1.20702
-4.80242	2.99081		-3.18826	1.90395		-2.42633	0.602812		-2.58388	1.231		-2.55237	1.29937		-1.38359	0.342086			-9.46804	5.23442					-9.30224	5.97135		-7.59427	4.123					-5.78298	2.84659			5.40921	-5.11849					-0.0564018	-0.300508		2.71402	-2.04667
-4.55587	2.70133		-3.73763	2.13532		-2.80604	1.42958		-2.64913	1.07541		-2.55833	1.11255		-2.64604	1.37842			-11.7158	7.47977					-6.9024	2.96374		-6.72857	3.36517					-6.09427	2.89988			4.83378	-4.65843					-1.17635	0.965441		1.07575	-0.812647
-3.57336	2.20997		-4.14045	2.48273		-3.86842	2.12503		-3.01485	1.47821		-2.97456	1.80646		-1.24885	0.387297			-10.2477	5.62237					-9.78558	6.49055		-7.22776	3.67423					-6.51275	3.57865			4.76705	-4.64314					-0.5326	0.368631		3.0286	-2.09401
-4.22772	2.71621		-4.08984	2.45188		-3.81575	1.77551		-2.41409	0.913757		-2.31464	1.35103		-1.44497	-0.760582			-11.1066	6.6483					-7.91464	4.12398		-7.0614	3.8022					-6.58113	3.49499			2.98537	-3.20772					-0.476516	0.361162		1.14283	-0.932915
-2.46851	1.20067		-2.83217	0.886535		-0.474256	-1.77819		-2.38162	0.686816		-2.43725	1.27468		-1.22672	-0.263219			-12.0562	7.68741					-10.7	6.30525		-7.17759	3.6206					-6.41274	2.74359			3.81401	-3.89267					0.716779	-1.08584		1.7263	-1.19192
-3.78203	1.99357		-4.51436	2.79708		-2.25398	-0.03803		-3.27768	1.76474		-3.74615	2.33643		-0.589529	-0.486841			-11.2763	6.8431					-9.97369	5.52941		-7.55937	3.99224					-6.78327	3.53418			3.49591	-3.90037					-1.28844	0.85428		1.71042	-1.23982
-2.7975	1.48944		-5.80762	4.11342		0.587885	-2.67503		-2.91801	1.33549		-1.84047	0.545508		-1.33868	-0.148369			-11.9363	7.68791					-10.0347	5.28866		-7.45891	3.74886					-6.87287	3.46169			5.35964	-5.54753					0.747621	-0.980826		1.69386	-1.29678
-3.81042	2.41098		-3.23876	1.43817		-2.21488	-0.0457601		-3.31511	1.81982		-2.17683	1.08533		-1.376	-0.517148			-11.5663	7.35842					-10.8822	6.2755		-7.10905	3.31622					-6.57481	3.33029			4.43024	-4.48224					0.235153	-0.513736		1.11283	-0.729279
-4.13901	2.46209		-4.35166	2.64822		-2.33194	0.40963		-3.05277	1.62667		-2.59768	1.27295		-1.48124	0.54177			-11.8873	7.61071					-10.1908	5.58026		-7.07369	3.66388					-6.95929	3.72075			4.08739	-4.36531					-1.45662	0.885324		1.79329	-1.68643
-2.91875	1.39343		-3.69361	1.74643		-3.03758	0.699983		-2.28673	0.927945		-1.85779	1.12909		-1.02073	-0.726016			-12.3802	8.1365					-11.1407	6.7425		-6.86667	3.52077					-6.2927	3.37903			3.92954	-4.10478					-0.687548	0.159783		1.43944	-1.25279
-3.9506	2.20485		-3.3753	1.43067		-0.633805	-0.973398		-2.64639	1.18905		-1.47423	0.218288		-1.48468	0.113421			-11.7737	7.44773					-10.1518	5.21921		-7.13743	3.80726					-6.3939	2.90174			3.88925	-4.10246					0.255223	-0.49937		2.17612	-2.10778
-3.0036	1.56274		-3.58892	2.12726		-1.21427	-0.166052		-2.87202	1.28047		-1.29639	0.158621		-0.795842	0.102039			-10.3696	6.07017					-9.50581	4.82937		-7.06801	3.78883					-6.48452	3.57654			3.7669	-4.2666					-0.904683	0.611595		1.76844	-1.64188
-4.80799	3.15172		-2.85044	1.18429		-2.50725	0.342903		-2.42245	1.4572		-2.63012	1.72802		-1.03357	-0.0879476			-10.2029	5.55939					-5.26215	0.971278		-6.82453	3.80515					-3.30268	-0.0151234			0.0039109	-0.234603					-0.601259	0.468661		0.882222	-0.451188
-4.24069	2.75662		-4.0153	2.37958		-1.74515	-0.635447		-2.51734	1.32394		-2.78498	1.37246		-2.95612	1.14521			-10.9877	6.67677					-4.98585	0.343728		-7.38145	3.85026					-2.48949	-0.689546			4.55429	-4.58368					-0.0083614	-0.0396323		1.87698	-1.43747
-4.34225	2.81997		-4.19611	2.60037		-2.7443	0.750982		-2.92958	1.28319		-2.5908	1.56551		-1.48373	0.323557			-10.6134	5.82466					-4.56239	0.145745		-6.62689	3.51732					-4.21043	1.08746			6.00522	-6.17718					-1.77133	1.58168		1.95644	-1.6116
-3.94246	2.42458		-3.55638	1.77312		-2.04538	0.215869		-2.66477	1.36627		-1.62454	0.405577		-0.477541	-0.855247			-9.19033	4.34828					-3.61406	-1.18969		-7.05881	3.79391					-0.928926	-2.24528			0.085865	-0.410483					-0.473169	0.273561		0.735572	-0.497707
-4.63459	3.28037		-3.71854	1.90624		-1.70058	-0.23308		-2.74013	1.11364		-3.04886	1.68527		-2.2046	0.90508			-9.88619	5.13692					-3.97586	-1.00371		-6.73562	3.56818					-3.90351	0.81549			3.24056	-3.22576					-0.534362	0.386364		1.5245	-1.31803
-4.73058	3.06195		-3.21411	1.74309		-4.72258	2.98211		-3.05138	1.48879		-2.61167	1.10612		-1.47154	0.439126			-9.27164	4.42644					-5.47464	1.2643		-7.2956	4.10922					-3.97911	1.14871			4.27438	-4.45724					-0.611853	0.529987		1.58379	-1.28258
-4.00352	2.46187		-3.31707	1.38676		-3.42345	1.59055		-3.1045	1.83368		-2.21189	1.09607		-2.63248	1.10333			-10.827	6.57151					-5.55151	1.55666		-6.8043	3.90762					-3.657	0.769956			5.90733	-5.93744					-0.998875	0.930756		0.543772	-0.324315
-4.87126	3.15979		-3.46297	1.86208		-1.408	-0.470296		-2.73605	1.20264		-1.82833	0.265198		-1.4711	-0.16105			-11.2387	6.62308					-4.8317	0.112877		-7.37317	3.69538					-3.48656	0.617685			5.58454	-5.96356					-0.676563	0.604906		1.54963	-1.3633
-3.85256	2.40821		-4.53289	2.87885		-1.70666	-0.0673854		-2.55115	1.19531		-2.20817	0.944529		-0.460268	-0.46651			-10.0898	5.388					-5.35785	1.42007		-7.30107	3.61818					-3.14814	-0.255167			-1.08712	1.27876					1.04253	-1.20055		0.383393	-0.232322
-4.16426	2.68661		-4.3158	2.50999		-2.73731	0.259708		-2.53086	1.34087		-2.7255	1.50966		-1.00532	-0.384685			-11.2708	6.66732					-3.93633	-0.801046		-6.89406	3.75625					-2.23666	-1.45138			-1.77102	1.62654					0.38777	-0.684458		0.23494	0.0435887
-4.03301	2.83348		-4.67899	3.07714		-2.14201	-0.441358		-3.00046	1.51235		-2.5743	0.782701		-1.14429	-0.572964			-9.60045	4.70736					-4.97217	0.849916		-7.32602	3.73553					-2.64229	-0.999615			-1.53382	1.35834					0.241648	-0.525723		0.182819	0.0622086
-4.46765	2.84159		-4.4154	2.86763		-2.69176	0.0227903		-2.7855	1.7092		-3.03539	1.60241		-1.56625	-0.0780295			-9.32796	4.83521					-3.81452	-0.562729		-6.66315	3.42158					-2.48926	-0.682239			-1.88612	1.63826					-0.677754	0.0883653		-0.173802	0.527576
-4.07225	2.53777		-4.27755	2.5685		-1.8245	-0.178948		-3.00374	1.47373		-2.58783	1.38682		-0.912266	-0.700546			-10.2872	5.3568					-4.54854	0.712015		-6.41394	3.70886					-1.00862	-3.01792			-2.07082	1.93543					0.298216	-0.582417		-0.384399	0.18145
-4.18965	2.69374		-4.52386	3.13568		-1.19899	-1.44096		-3.54368	1.98236		-2.8016	1.60097		-1.46867	-0.0307798			-10.0154	5.26631					-5.473	1.46088		-7.45365	3.66831					-2.37124	-0.75154			-1.79099	1.81871					-0.353345	0.283801		0.314818	0.0432018
-4.16714	2.55714		-4.38088	2.88042		-0.737473	-0.892236		-3.08514	1.62225		-3.12214	1.79616		-1.31865	-1.18996			-10.9985	6.38131					-4.81766	0.532322		-7.46888	3.36652					-3.27011	-0.0027895			-1.47155	1.62045					0.53852	-0.743732		0.326581	-0.0113355
-4.49943	2.74609		-4.72507	2.98428		-1.23448	-0.464678		-2.77433	1.15314		-2.86341	1.0802		-1.30323	0.120931			-10.7612	6.03894					-4.77256	-0.448379		-7.2234	4.08089					-3.5738	0.966713			-1.31006	1.44178					0.785117	-1.11658		-0.200213	0.0280608
-3.24454	1.76179		-2.01656	-0.815969		0.490151	-2.85102		-3.21477	1.45648		-0.704506	-0.502157		-1.24661	-0.6415			-6.0704	2.05684					-4.80213	0.512469		-6.76597	3.78509					-3.59668	0.719539			-1.2999	0.937806					2.00989	-2.38648		-0.667742	0.627513
-3.05278	1.30498		0.312513	-1.86864		-2.31677	-0.0970277		-3.17605	1.69321		-1.34003	0.224868		-0.991214	-0.526793			-6.33865	2.41486					-5.95745	1.74579		-6.16612	3.33877					-2.79715	-0.543513			0.977602	-1.21814					0.334032	-0.894772		0.144176	0.0510291
-3.14208	1.91042		0.130681	-1.77006		-1.43431	-0.198074		-3.33701	1.6769		-1.07669	-0.945425		-2.04974	0.604978			-6.33377	1.82363					-4.54193	-0.07255		-5.77532	2.66093					-3.94423	0.983945			-1.8114	1.53065					0.719051	-0.934795		-0.222162	0.28086
-3.46042	1.8084		-2.70833	0.581343		-2.73823	0.791444		-2.63553	0.951465		-1.59109	0.0240934		-1.02776	-0.291264			-6.6445	2.38011					-5.38552	1.44622		-6.62708	3.81494					-2.07383	-1.19961			-0.991911	0.777397					0.314536	-0.748046		0.296597	-0.00783215
-4.5472	2.86404		-0.0760246	-2.05122		-1.9144	-0.756692		-2.69949	1.04109		-1.22905	-0.536104		-1.93901	0.51831			-7.48966	3.09958					-3.82961	-1.03346		-5.86139	2.82422					-3.83712	0.31969			-0.346616	0.0953298					1.54279	-1.97661		0.314548	-0.0683563
-3.59736	1.96575		-0.878681	-1.17196		-0.944413	-0.763908		-2.86678	1.28055		-1.22391	-1.20075		-1.03965	-0.402182			-8.21812	4.59908					-4.13624	-0.207671		-6.48728	3.74069					-1.45218	-2.26551			-0.223735	-0.13581					0.584365	-1.00163		-0.725328	0.911849
-4.28654	2.90405		-0.517633	-2.42705		-1.93218	-0.582855		-2.84485	1.62129		-1.61654	0.0667161		-1.17136	-0.188305			-7.60331	3.96034					-4.54859	0.965572		-6.62809	3.61747					-0.0562767	-3.67874			-2.18901	1.57257					0.955412	-1.43441		0.123111	0.297152
-4.43419	2.88541		-1.23696	-0.823145		-1.74488	0.0949902		-2.23986	1.31958		-1.19416	-0.414666		-1.04434	-1.78376			-7.91345	4.03787					-4.37801	-0.490325		-6.01189	2.5561					-3.56681	0.366446			-1.84046	1.33106					1.30906	-1.54494		-0.981164	0.926779
-4.58534	3.52313		-1.71484	0.372012		-3.06068	1.29402		-2.64839	1.45985		-1.19516	-0.0811753		-0.918905	-0.0659697			-10.0933	5.46952					-5.47883	0.594626		-6.385	2.90694					-2.79267	-1.14405			-0.664566	0.502665					-0.0320433	0.0189259		0.444021	-0.182784
-4.16295	2.79899		-0.799806	-0.662951		-0.949759	-0.993413		-1.88286	0.711635		-1.89414	0.658397		-1.48477	-0.290424			-10.8434	6.36301					-3.89602	-1.49428		-6.5148	3.81637					-1.97366	-1.40633			-1.01572	0.701426					-0.686634	0.495004		-0.714974	0.363562
-4.56365	3.03759		0.90551	-2.64691		-2.45566	0.921381		-2.54851	1.0571		-1.34973	0.0562822		-1.20005	-0.170514			-10.987	6.21532					-5.24888	1.01787		-6.06966	3.21095					-2.26302	-1.18052			-0.419148	0.532175					-0.498462	0.463141		-0.530327	0.562799
-5.22936	3.58778		-3.05845	0.996881		-3.09795	1.34916		-2.98638	1.64327		-1.17771	-0.200705		-1.96985	0.577417			-10.5239	5.74471					-4.49605	0.0423999		-7.04477	3.79526					-2.25979	-0.854363			0.432478	-0.329508					-1.18451	1.14911		0.436571	-0.273777
-3.53203	2.62627		-0.590924	-2.21976		-0.203153	-1.45729		-3.29284	1.78273		-1.70011	0.655028		-2.8628	1.21578			-9.46807	4.67042					-5.1289	0.783479		-6.79384	3.47243					-3.6058	0.548792			-0.650532	0.281662					-0.586167	0.512199		0.212853	0.114993
-4.08092	2.56145		-2.21832	0.881471		-1.55904	-0.30384		-3.2834	1.6617		-1.09938	-0.130738		-0.727571	-0.340512			-9.41289	4.46743					-5.36437	0.594894		-6.77413	3.64049					-3.01184	0.389756			-0.920059	0.780209					-0.903992	0.818059		-0.139384	0.283969
-4.59805	2.99736		-1.62099	0.675722		-3.64013	1.74983		-2.96777	1.41109		-0.790281	-0.552064		-1.09458	-0.291546			-10.6651	5.99133					-6.4855	2.20363		-6.94619	3.83182					-3.92228	0.12836			-1.52356	1.43341					-0.431597	0.434762		-0.320583	0.253033
-3.84193	2.10679		-2.75646	1.21176		-1.75279	0.0548297		-2.86029	1.50282		-1.1491	0.137869		-1.31428	0.166294			-10.9394	6.74297					-5.28118	0.546429		-6.80835	3.5171					-3.69933	0.507692			-2.0463	2.00626					-1.34884	1.29708		0.481667	-0.23483
-2.5442	1.65473		-1.09707	-0.534366		0.762875	-3.11716		-2.8664	1.30931		-1.5122	0.661444		-1.26965	-0.0446299			-5.28391	0.471178					-6.78493	2.76789		-2.19663	-0.888694					-3.47391	0.577094			-0.200667	0.175516					-1.61014	1.08809		0.237511	-0.0214007
-3.32561	2.20097		-1.87508	0.745416		-2.77363	0.0351949		-2.39121	1.18466		-1.55242	0.461944		-1.22449	-0.0874348			-4.559	-0.0686257					-7.98068	3.56487		-3.28686	-0.169514					-5.25236	1.62273			-0.664027	0.344254					0.0508057	-0.466868		0.174087	0.0578257
-3.88952	2.39627		-2.86276	1.38511		-0.272418	-2.36705		-1.85501	0.290053		-1.56373	0.436368		-0.994338	0.0987482			-3.2906	-1.87519					-6.42277	2.29323		-2.89452	-0.501609					-6.97116	3.78592			-0.453701	0.235592					0.285802	-0.890015		-0.0582508	0.155525
-3.39798	2.12548		-1.7597	-0.0173247		-2.26937	0.242087		-2.17412	0.735644		-2.0208	0.624326		-1.32924	-0.161863			-3.55008	-1.59863					-5.7808	1.72427		-3.3298	0.395329					-4.13368	0.802419			-1.39989	1.21748					1.26381	-1.8248		0.0351617	0.142475
-4.06418	2.61445		-0.376902	-1.34459		-2.58946	0.250354		-2.2017	0.499895		-1.13361	-0.359846		-1.04886	-0.428246			-4.36729	-0.236114					-4.41389	0.212727		-3.80737	0.860431					-4.18322	1.1688			-0.608628	0.308758					2.0595	-2.34189		0.308947	-0.196164
-3.17179	1.9257		-0.648141	-1.19453		-0.98831	-0.179815		-3.01159	1.15336		-1.13817	0.0784077		-0.542455	-0.861493			-6.52131	2.41927					-8.51744	4.13318		-3.29509	-0.0741494					-4.52617	1.54521			0.608469	-0.685155					0.303931	-0.952123		0.167033	0.122082
-3.55049	2.16063		-0.90713	-0.450209		-2.10014	0.440867		-2.34742	0.765298		-1.43604	-0.203607		-0.663819	-0.476106			-3.87812	-1.29288					-8.81131	4.56631		-3.53145	0.452656					-5.43568	2.16735			-0.48728	0.288458					0.693213	-1.40878		0.200764	-0.029282
-2.59306	1.31974		-0.506532	-1.09872		-1.95951	-0.459477		-2.67124	1.32727		-0.722112	-0.179651		-0.918161	-0.287319			-6.24998	1.61587					-5.1869	1.48124		-3.08087	-0.33667					-5.32335	2.4686			-0.78446	0.748151					0.46102	-1.00285		0.287574	-0.112098
-4.558	2.8723		0.674627	-2.26942		-2.75191	1.17915		-3.35138	1.82606		-0.558761	-0.688335		-1.22137	-0.131904			-3.21419	-1.27373					-4.16674	-0.467986		-3.89366	1.2735					-2.0658	-0.956755			0.46383	-0.514941					-1.1863	1.01317		-0.604595	0.826405
-4.26467	2.60575		-2.07368	0.172528		-3.07721	1.83764		-3.15924	1.58764		-0.543281	-0.942072		-1.89322	0.47289			-4.28198	0.420734					-6.61044	1.48948		-3.30607	0.419243					-5.44927	2.2031			-0.242456	-0.0459417					-0.829022	0.844131		0.5211	-0.257478
-4.4235	2.66498		-1.87635	0.6398		-1.63801	-0.957387		-3.05448	1.26531		-1.03162	-0.378171		-3.10838	1.63248			-5.20391	1.11615					-5.21469	0.260726		-2.9953	-0.312714					-4.01727	0.494258			0.0598442	-0.443838					-0.272422	0.154326		-0.406423	0.585003
-4.42661	2.78712		-1.24271	-0.835207		-0.3889	-2.4179		-3.13933	1.55918		-1.79282	0.52327		-1.61265	0.322351			-3.87729	-1.50074					-5.88925	1.1459		-3.189	-0.243159					-3.48804	0.696855			0.133577	-0.144871					-0.839122	0.630567		0.336826	0.0533429
-4.55118	3.02587		-0.0293898	-1.4545		-2.49379	0.742439		-2.79422	1.34389		-1.08087	-0.398441		-1.68658	0.849065			-4.15656	-0.820677					-6.06126	1.49276		-3.91083	0.722529					-4.48975	1.73053			-1.19662	0.94001					-0.797498	0.664453		0.244132	0.151972
-3.95653	2.23796		-2.70667	0.306105		-3.74226	2.12616		-3.20888	1.43444		-1.42598	0.0114184		-1.94627	0.489089			-4.61218	-0.890218					-7.6793	3.47603		-4.16208	1.19159					-4.56421	1.84707			-0.476649	0.326143					-0.919122	0.818703		9.69842e-05	0.416044
-4.48021	2.9401		-0.322032	-0.664606		-2.29145	-0.31937		-3.04245	1.4754		-0.672812	-0.559584		-0.877638	-0.179035			-4.31508	-0.976903					-3.76607	-1.25958		-2.83225	-0.441724					-4.97046	2.42436			-1.56331	1.35085					0.191656	-0.241855		0.533675	-0.109582
-4.18692	2.59297		-1.46102	-0.742726		-1.70551	0.17313		-3.12	1.48326		-1.1037	-0.557685		-1.21802	0.118169			-3.64552	-2.0224					-8.45055	4.61031		-3.38397	0.548046					-3.91486	1.1219			-0.0353887	-0.115802					0.0975039	-0.208686		-0.0513189	0.370666
-3.67725	2.19131		-1.42612	-0.0126391		-3.36733	1.87734		-3.10351	1.44985		-1.21574	0.0159311		-1.48373	0.360977			-5.26888	1.36568					-5.82879	2.01411		-3.84728	0.997795					-3.35924	0.513614			-0.474473	0.224569					-0.458668	0.470963		-0.311161	0.216306
-4.55414	2.82573		-1.85784	0.228032		-4.71832	3.20333		-1.91522	0.693591		-1.28254	0.238014		-1.47096	0.354672			-4.16333	-1.06225					-3.03031	-2.17683		-2.87985	-0.398767					-3.1272	-0.372519			-0.917777	0.544295					-1.47148	1.12688		-0.268658	0.44017
-3.22549	1.59707		-0.867685	-0.736244		-4.19109	2.29529		-2.82974	1.04737		-1.43206	-0.288711		-2.57525	1.35755			-5.46986	1.63666					-5.81119	1.43343		-3.20175	0.341587					-2.94428	-0.171368			-1.03645	1.07287					-0.245942	0.168523		-0.485228	0.58342
-3.67617	2.16764		-1.43181	-0.318797		-3.28609	0.982637		-3.07105	1.55654		-1.10077	-0.263399		-0.970475	-0.358105			-4.58002	-0.227659					-5.00212	0.0565079		-3.10171	0.226717					-3.38421	0.0681883			-1.85362	1.78517					-0.76914	0.757873		0.330873	-0.0735799
-3.53744	2.23567		-2.73293	0.755998		-4.29042	2.78696		-3.07288	1.58562		-1.05563	-0.618354		-1.30827	0.348285			-3.78364	-1.14574					-5.50521	1.79985		-4.3287	1.18126					-3.91256	0.49086			-0.73124	0.602968					0.407972	-0.445339		0.198347	0.0456377
-1.86146	0.39383		-2.87029	0.436966		-3.01167	1.93796		-3.12264	1.44406		-1.3778	0.121969		-0.894598	-1.74357			-4.27567	-1.08999					-5.92957	1.34403		-2.57025	-0.670451					-1.67506	-1.66068			-1.85194	1.64884					-0.785234	0.484834		0.369222	-0.158159
-5.06936	3.41022		-1.89893	0.442074		-3.58585	2.0188		-3.16912	1.65723		-1.64261	-0.0583809		-2.32417	0.990201			-6.0653	2.39156					-6.29186	2.484		-2.42127	-0.600021					-3.1025	0.451929			-0.0736469	0.0063027					-0.0490927	-0.215398		-0.0288087	0.275105
-3.40809	1.86586		-2.72164	0.254356		-4.00534	2.25095		-3.23252	1.75354		-0.832799	-0.417301		-0.721755	-0.213682			-5.50009	1.46617					-5.80183	1.39847		-4.19374	0.727822					-3.45446	0.1753			-1.41721	1.27318					-0.594889	0.154694		-0.0320445	0.236282
-4.26567	2.52866		-1.26561	-0.554675		-0.00773577	-2.70503		-2.33274	0.943397		-1.1807	0.242253		-0.727013	-0.384979			-4.08239	0.243403					-4.38839	0.497128		-2.51833	-1.01732					-2.00978	-1.9444			0.0948587	-0.00830945								-0.348381	0.38758
-5.06785	3.3441		-0.151446	-1.51243		1.04603	-3.00322		-2.40097	1.05946		-1.1081	0.0979923		-1.01524	-0.055338			-2.98154	-1.72898					-2.0145	-1.60498		-2.32439	-1.63426					-3.4809	0.501186			-1.17109	1.14202								0.475505	-0.354997
-4.61935	2.72415		-0.560541	-1.73671		-2.17793	0.416425		-2.89628	1.23478		-1.39256	-0.181598		-1.27404	-0.0622713			-6.1002	2.58082					-3.99763	-0.0870887		-2.38208	-1.4985					-2.83503	-0.347194			-0.152056	-0.290384								0.537495	-0.28823
-5.15554	3.42782		-2.61499	0.486848		-0.25802	-1.32173		-2.24511	0.857199		-0.600136	-0.869414		-1.05717	-0.00177644			-4.63856	0.229283					-5.10236	0.748285		-0.760656	-2.79245					-2.38957	-1.14717			0.348754	-0.255554								0.410506	-0.177654
-4.33052	2.96343		-1.05525	-1.04312		-2.23613	-0.173217		-3.22267	2.03955		-1.84095	0.58479		-0.630299	-0.0307402			-6.14363	1.981					-4.28511	0.205279		-4.04231	0.981254					-3.38476	-0.140671			-0.983048	0.609536								0.322865	-0.0596575
-4.15935	2.78601		-0.401893	-1.20169		-0.382899	-1.26231		-3.08015	1.47701		-1.13213	-0.478572		-0.808818	-0.710357			-5.93491	1.96902					-5.75006	1.91136		-2.61076	-1.06808					-2.46082	-1.04531			-0.299574	-0.130779								0.431174	-0.196189
-4.4035	2.96865		-1.13316	-1.30968		-1.63048	-0.523066		-3.08662	1.36775		-0.998434	-0.516225		-0.739207	-0.739833			-3.43989	-1.49623					-5.99433	2.1666		-2.57104	-1.02868					-3.05063	-0.37708			0.797977	-1.07817								0.247529	0.0721308
-4.02926	2.45646		-0.746593	-1.21064		-1.35095	-0.994087		-2.58438	1.03837		-1.26539	-0.276173		-0.582156	-0.796337			-4.34849	0.0522935					-5.36417	1.53275		-4.34646	1.28409					-2.84716	-0.503819			0.362088	-0.549773								0.382125	-0.266132
-4.67651	3.1854		-2.65975	1.19169		-2.98573	1.67464		-2.82142	1.29766		-1.41142	0.184495		-2.65505	1.17727			-6.33876	2.22506					-7.36002	3.09131		-3.08464	0.212079					-4.42625	1.5068			0.944774	-1.34093								1.2322	-1.10505
-4.24466	2.51553		-1.63253	0.245379		-2.42397	0.894404		-2.02319	0.853835		-0.516841	-0.627965		-0.937281	-0.576431			-2.92527	-0.855892					-4.91999	1.41271		-1.55406	-1.50653					-5.10126	1.41379			1.02534	-1.27689								0.952037	-0.822493
-4.2379	2.32215		-0.729898	-1.06264		-2.1179	0.797803		-2.65906	1.10022		-0.924142	-0.267666		-0.94063	-0.423233			-3.58232	-0.276793					-6.01928	2.0936		-4.08538	0.582773					0.00705183	-4.40715			-0.216017	-0.0262118								0.568057	-0.216681
-4.16546	2.25019		0.372205	-2.43764		-2.71873	0.386581		-2.68526	0.920968		-0.926304	-0.172274		-0.904865	0.100371			-2.99626	-0.424267					-6.34964	2.66645		-3.05518	-0.141952					-6.11415	3.1525			0.331044	-0.567806								1.98811	-1.72163
-4.33751	2.59267		-1.95059	0.31072		-2.46022	1.65085		-2.10118	0.887143		-0.940471	-0.700334		-0.885189	-0.371436			-3.49136	-1.04217					-8.15872	3.92517		-2.53455	-1.39959					-6.17977	2.88607			0.228843	-0.27417								0.96619	-0.585538
-3.67798	2.35644		-1.97822	-0.255237		-1.42665	-0.869756		-2.86416	1.69103		-0.454192	-0.33458		-0.911503	-0.244373			-4.15917	-0.874922					-6.62112	2.72111		-1.72123	-1.69325					-6.33047	3.13602			0.873177	-1.15361								1.00804	-0.668548
-4.35105	2.77043		-0.479008	-1.40521		-0.613822	-0.672503		-2.34068	0.759722		-0.555172	-0.529569		-0.886646	-0.534437			-2.35977	-2.62495					-8.57582	4.59336		-1.94618	-1.27945					-1.2667	-2.23284			0.505127	-0.709488								1.36755	-1.12594
-4.00901	2.35524		-0.354066	-1.29742		-2.84973	0.512408		-2.68995	1.03807		-0.6654	-0.81722		-1.44311	0.145144			-3.71562	-1.31371					-6.12906	2.5371		-3.19335	-0.384735					-3.89187	0.615316			-0.229531	0.0968693								0.363555	-0.112345
-3.8729	2.34383		-1.35255	-1.48755		-2.31722	0.725585		-3.08627	1.30882		-0.707156	-1.37834		-1.30259	-0.484745			-2.72517	-2.61509					-5.28684	1.50652		-3.15483	0.296685					-3.81715	0.585672			0.0660179	-0.438284								-0.00413973	0.133568
-4.20978	2.66403		-0.28914	-1.40266		-2.60518	1.15978		-2.31528	0.844235		-0.728829	-0.0552821		-0.786925	-0.556951			-5.43615	0.982391					-5.08309	1.36895		-2.7711	0.335067					-3.68659	1.49004			1.31025	-1.75741								0.209382	0.129383
-4.75889	3.17668		-0.999244	-0.911715		-1.93082	0.403848		-2.58503	0.924582		-0.709508	-0.73822		-2.26104	0.834081			-2.56036	-3.2029					-3.93542	-0.0419304		-2.02442	-0.715689					-2.24038	-0.864965			1.4906	-1.8346								-0.0813027	0.406313
-4.2454	2.71173		-1.4496	-0.666955		-2.72013	1.29851		-1.65115	0.301133		-0.70176	-0.269873		-1.66309	-0.189658			-2.63688	-2.35115					-4.66663	1.02245		-2.81024	0.326218					-4.22538	1.66513			0.613662	-1.06009								0.218141	0.0477947
-4.72623	3.35525		-2.19754	0.675909		-1.88419	0.465623		-2.80964	1.27898		-1.12946	-0.10294		-1.57882	0.00411733			-3.25551	-2.0907					-4.47809	0.786234		-2.98969	0.241315					-0.523213	-3.27833			-0.623083	0.198517								0.415395	-0.181425
-4.62594	2.88581		0.776949	-3.10348		-2.50222	0.861166		-2.91774	1.37853		-0.803484	-0.369578		-0.859732	-0.65614			-3.74582	-1.18258					-5.27452	1.43032		-2.02485	-1.88624					-0.401302	-3.72619			3.44591	-3.74582								0.565804	-0.271051
-4.69893	3.29536		-2.19681	-0.29677		-0.821287	-0.399926		-1.64034	0.140914		-1.17098	-0.188721		-0.700298	-0.879113			-3.60129	-1.8257					-3.68292	-0.319093		-2.59143	0.125242					-2.40935	-0.879698			-1.37228	0.923925								0.473324	-0.0165433
-4.85202	3.21225		-2.1197	-0.606975		-2.54911	1.61842		-3.29042	1.59677		-0.383115	-1.11616		-1.54921	0.0236706			-2.55394	-2.43895					-4.21713	0.864167		-2.24962	-1.2842					-3.68974	0.913339			-0.850361	0.270121								0.374091	-0.130255
-4.91154	3.021		-1.22858	-0.640029		-1.52004	-0.421135		-2.56566	0.997089		-1.1114	-0.305023		-1.37593	-0.298305			-5.47234	1.10199					-6.01733	2.44753		-3.45488	1.01578					-0.737156	-2.52571			0.015808	-0.462799								0.617712	-0.304681
-4.83597	3.13693		-0.557944	-1.00648		-2.95627	1.18134		-2.98151	1.57936		-1.02691	-0.356738		-0.976993	-0.185875			-4.22604	-0.979002					-6.30328	2.35142		-3.91687	1.62852					-4.38448	1.70044			1.82767	-2.09523								0.5556	-0.244605
-4.56982	2.88694		-2.55485	1.01202		-0.763168	-0.42244		-3.09465	1.53695		-2.03782	0.430201		-0.967009	-0.196136			-4.3872	0.562407					-0.825142	-2.87151		-3.92107	1.01314					-0.242952	-4.04122			1.92741	-2.24838								0.777042	-0.515265
-4.06686	2.34052		-2.0071	0.644351		0.0361099	-1.40339		-3.0033	1.26096		-0.671585	-0.102451		-1.09458	-0.21599			-6.01406	2.11629					-7.60281	4.162		-0.908309	-2.48833					-0.893094	-2.45788			1.6395	-1.77159								0.572943	-0.335987
-4.40338	2.50741		-2.63589	0.859898		0.751891	-2.57462		-3.07965	1.7875		-2.24617	0.716764		-2.05278	0.922902			-3.62307	-1.07125					-4.34356	0.724562		-3.71304	0.777712					-1.18688	-2.7815			2.38586	-2.59393								0.656408	-0.358456
-4.57754	2.94883		-2.23085	0.47073		-0.483133	-0.93199		-2.65742	0.997099		-1.13704	-0.21025		-1.12929	0.0473178			-2.55891	-1.44452					-4.71594	1.06427		-2.92716	-0.31076					-1.66547	-1.74671			-1.1164	0.497632								0.447769	-0.120545
-4.56107	2.92358		-2.16196	0.492108		-2.24341	0.279984		-3.09421	1.50492		-0.5364	-0.577244		-1.60206	0.30236			-4.47755	1.0872					-3.29342	-0.26061		-4.40493	1.09017					0.355917	-4.06525			0.447606	-1.03944								0.433205	-0.154935
-4.40183	2.7935		-2.23818	-0.348101		-2.07141	0.792529		-3.01656	1.47248		-1.53864	0.397643		-0.841052	-0.614651			-2.33926	-1.55802					-5.40728	1.9548		-2.73797	-0.648011					0.844213	-4.95581			-0.325936	-0.225743								0.215458	0.00420915
-3.97416	2.16854		-1.36727	-1.03139		-0.996044	0.446801		-2.33834	0.90022		-1.07555	-0.0436209		-2.71985	1.32539			-3.91117	-1.11419					-3.63414	-0.844754		-3.01867	-0.285853					-3.90711	1.69221			1.34714	-1.67897								0.15968	0.0960555
-4.46857	2.97488		-2.87976	0.883437		-3.33871	2.02958		-2.23225	1.36688		-1.45083	0.0141623		-3.10041	1.41001			-4.98448	-0.0473502					-5.72618	1.87265		-3.52206	0.985302					0.0265636	-3.45179			-0.867161	0.350215								0.55334	-0.378904
-4.61727	2.88643		-0.128757	-1.64336		-0.994614	-0.215826		-2.6804	1.2145		-2.05527	0.502122		-2.60938	0.9993			-5.32592	0.74093					-5.52238	1.87661		-3.37817	0.783109					-2.16188	-1.09951			-1.60087	1.46321								0.428521	-0.156208
-4.09351	2.71405		-2.00466	-0.326512		-1.46149	0.398403		-2.09857	0.86281		-2.79136	1.19177		-2.68475	1.08925			-5.6736	0.90889					-6.08807	2.32735		-2.917	0.278645					-2.30561	-1.67352			1.53466	-1.86566								-0.339483	0.402488
-3.95206	2.32991		-0.560951	-1.21781		-1.45221	0.0474352		-2.52588	1.2417		-1.39113	0.575511		-2.57863	1.22061			-3.77071	-0.41358					-5.4203	1.59407		-2.01447	-1.79183					-3.00184	0.343995			1.63359	-1.87979								0.325572	-0.0938643
-3.87392	2.18757		-2.02789	-0.194014		-2.68659	1.95712		-2.91334	1.50519		-0.394691	-1.00196		-2.90173	0.829652			-5.63058	1.04475					-5.18214	1.38534		-3.15882	-0.502635					-3.62884	0.775856			-0.591361	0.436808								0.252816	-0.0578782
-3.3408	1.67526		-0.778124	-1.23489		-3.01101	1.82415		-2.97405	1.51301		-1.72492	0.306786		-3.07784	1.23176			-5.80733	1.68649					-4.88856	0.198161		-4.10508	1.29591					-0.415395	-2.82864			-0.504362	0.372023								-0.290629	0.425072
-3.86866	2.15843		-0.675429	-0.384725		-3.05358	1.60821		-2.86669	1.42123		-1.71714	0.347029		-2.45747	0.813005			-6.21838	1.50653					-5.56099	1.1658		-2.77089	-0.320908					-4.73159	1.37191			0.565956	-0.816826								0.572799	-0.313186
-4.5699	2.96754		-2.00601	1.11902					-3.14474	1.26098		-1.64761	0.405801						-6.75603	2.87641					-6.78977	3.41516		-2.78223	-0.894989					-4.57918	1.6571			0.635673	-0.966307								0.622992	-0.253131
-4.24438	2.51809		-2.33136	0.6911					-2.42125	0.778393		-0.622788	-0.367919						-6.77768	2.70351					-5.12176	1.532		-3.47912	0.448614					-6.40184	3.46823			1.88484	-2.13741								-0.178754	0.272205
-3.96983	2.1298		-1.60987	0.486046					-2.67535	0.977422		-1.58598	0.330143						-4.50337	-0.531461					-8.26292	4.54192		-1.98422	-2.00837					-6.32	3.45404			-0.40353	-0.214267								0.452327	-0.307148
-3.66108	1.98352		-1.69523	0.507724					-1.94136	0.408266		-0.903537	-0.487043						-4.24342	0.196098					-5.93445	2.3869		-2.69767	-0.705276					-5.99559	2.90469			2.02154	-2.48607								0.345346	-0.122013
-3.94958	2.40017		-1.61327	1.03347					-2.13545	1.10085		-1.06004	0.402429						-5.31386	0.53223					-6.08695	2.37716		-2.94985	0.156983					-6.17295	3.23921			0.928072	-1.22219								-0.769684	0.769764
-4.3016	2.64017		-1.52237	0.22783					-2.80709	1.33805		-0.924021	0.102923						-7.01134	2.97724					-7.67173	3.94438		-3.51092	0.759021					-5.73547	3.26463			0.503172	-0.880489								0.0754182	0.215801
-3.85399	2.11721		-2.47687	0.846902					-1.71342	0.228434		-1.05185	-0.461547						-4.41722	-0.352085					-5.14063	0.924147		-2.23271	-2.06904					-4.70125	2.32941			0.15787	-0.529317								0.811346	-0.421066
-4.08487	2.41107		-2.62519	0.892019					-2.86019	1.18115		-1.58726	0.572004						-2.88269	-2.41229					-7.1922	3.66871		-2.2653	-1.42289					-5.83451	2.88588			1.46546	-1.80521								0.465094	-0.147539
-4.18944	2.39159								-2.21699	1.1386									-4.7298	1.0126					-6.3333	2.32789		-4.03203	0.696538					-5.12872	2.16601			0.33178	-0.677153								0.665853	-0.331252
-4.20636	2.70721								-2.55226	1.24197									-4.96067	1.05076					-5.86514	2.05143		-3.53475	0.355622					-4.50233	1.85322			-0.380674	0.0351254								-0.5347	0.683172
-4.3076	2.57187								-2.95931	1.11399									-8.41139	4.42577					-4.63703	0.828211		-4.69086	2.22238					-4.70215	2.03805			0.950741	-1.41032								0.473643	-0.174861
-4.318	2.64697								-2.53537	1.17491									-7.86417	3.33326					-2.1539	-1.63393		-5.92133	2.85089					-4.79671	2.39882			-0.389927	0.0242277								0.315694	-0.11184
-3.71135	1.9856								-2.36377	0.860535									-4.50704	0.761286					-4.18175	-0.450645		-3.83878	0.495533					-2.24714	-1.39359			-1.93729	1.55069								0.404223	0.119741
-3.98465	2.61582								-2.85112	1.43156									-5.004	1.13783					-4.37799	0.814074		-3.51666	-0.0568567					-3.69564	0.238663			-0.941644	0.709814								-0.238552	0.387025
-3.65008	2.03165								-3.32783	1.92259									-3.31915	-0.472954					-4.39174	0.136898		-4.26262	1.1022					-1.30251	-2.24776			-0.171825	0.0297878								0.470319	-0.162709
-4.46767	2.79744								-2.98003	1.47723									-6.83731	2.5911					-5.35804	1.1219		-6.98759	3.90646					-4.20313	1.67233			0.0309433	-0.415385								0.489046	-0.272876
-4.6712	2.84925								-2.68663	1.0492									-3.43197	-1.4244					-9.95876	6.01178		-4.14985	1.40473					-6.67691	3.49449			-1.83198	1.61388								0.0698977	0.172152
-4.23915	2.5247								-1.58802	0.235632									-5.8364	1.09981					-11.0199	6.89299		-5.31879	2.49063					-6.44677	3.35015			-1.50971	0.967738								-0.589039	0.59966
-4.30123	2.53167								-1.72558	0.398777									-5.31235	0.649931					-10.9638	6.51157		-2.39965	-0.471535					-6.74451	3.54633			-1.59419	1.09695								0.00594594	0.386664
-4.1878	2.39749								-1.46391	0.593055									-5.57488	0.934473					-11.6063	7.15501		-2.68627	-0.53843					-6.73787	3.72764			-0.778899	0.468669								-0.455748	0.622874
-4.13082	2.30337								-1.96267	0.775829									-7.15185	2.75333					-11.7523	7.55858		-4.45309	2.06963					-6.48252	3.19516			0.19209	-0.630367								0.434854	-0.228426
-4.50308	2.74242								-2.03599	0.476044									-8.02678	3.93271					-11.3407	7.03426		-5.00565	2.39918					-6.66915	3.90178			-1.82225	1.25191								-0.241657	0.399733
-3.87508	2.41348								-3.02534	1.51801									-7.14866	2.74329					-10.3228	5.73101		-2.00567	-0.765514					-7.09147	4.04803			-1.894	1.22751								-0.216903	0.539737
-4.35668	2.43671								-1.27372	0.0782064									-5.88569	2.00176					-9.80183	5.45165		-4.71551	1.58581					-6.80312	3.6427			0.136296	-0.644869								0.145344	0.19337
-4.13291	2.60917								-1.82623	0.26307									-4.91337	0.535283					-11.1663	6.58844		-2.56034	-0.888095					-6.79863	3.83546			0.829335	-1.23725								0.469525	-0.233348
-5.17137	3.20164								-2.16889	0.313037									-6.40168	2.52303					-11.4587	7.07744		-0.964314	-2.58258					-7.11605	3.94396			-1.31401	0.614215								0.278558	-0.0931742
-4.38251	2.95081								-2.80121	1.50307									-5.58022	0.699015					-10.9744	6.50423		-3.6991	0.126919					-6.74651	3.66841			-1.19099	0.785243								-0.796166	1.07614
-4.55915	2.99841								-2.58516	1.16037									-6.00539	2.04834					-10.1388	5.18548		-3.58768	0.58433					-6.84458	3.76757			-2.37362	2.01684								-1.23671	1.29459
-4.23847	2.89583								-2.26366	1.10822									-5.19907	1.20057					-11.1444	6.76837		-3.33041	-0.0724337					-6.61885	3.52022			-0.659486	0.176019								0.342713	-0.0448482
-4.29083	2.60098								-2.93003	1.80354									-6.23637	1.92332					-11.3556	6.8554		-3.52061	0.233163					-6.62022	3.67291			-1.32139	1.0717								-0.372231	0.311369
-4.45388	3.13265								-2.22211	0.292915									-5.71909	1.3845					-11.3178	6.597		-3.52883	0.475865					-6.7421	3.41368			-1.79413	1.39391								-0.0728289	0.274389
-4.1591	2.74712								-4.15041	2.10895									-6.15445	1.54426					-10.7816	6.18609		-3.24115	0.518178					-6.92468	3.58969			0.341442	-0.901905								0.191514	0.139228
-4.89252	3.12404								-1.77678	0.837986									-2.45416	-1.29618					-11.8604	7.49615		-2.89031	-0.302466					-6.99542	4.08114			0.00432178	-0.209472								-0.249915	0.232649
-4.58639	2.92473								-3.11738	1.5489									-5.87671	1.85705					-11.1377	6.97482		-4.51524	1.48232					-6.42891	3.67337			-1.88639	1.61498								-0.319162	0.429075
-4.5208	2.971								-3.21318	1.87012									-2.94803	-0.756232					-11.1247	6.46767		-2.95211	-0.696483					-6.81846	3.85389			-0.0799843	-0.143032								0.240072	-0.201982
-4.76831	3.04778								-2.62207	1.32798									-4.88142	0.67365					-11.0958	6.50573		-3.87383	0.506612					-6.78851	3.69982			-1.81595	1.41317								-0.0691286	0.301403
-4.74652	3.1233								-2.9097	1.4906									-3.46664	-0.110782					-11.7882	7.51778		-3.43856	0.391854					-7.0209	3.81423			0.304787	-0.418801								-0.184159	0.373537
-4.6205	2.97322								-2.69078	1.54878									-4.86807	1.08513					-9.77204	5.20246		-2.20072	-1.8307					-7.18839	4.02129			-0.260877	0.0552778								-0.605552	0.568139
-5.02165	3.25145								-2.77234	1.47716									-4.51847	0.501306					-10.6088	5.75889		-2.59723	-1.26856					-7.01174	3.67616			-0.118885	-0.324743								-1.0589	0.979487
-2.68561	1.56551								-3.08141	1.72445									-5.23155	1.02146					-10.9118	6.45729		-3.52087	0.24836					-6.58434	3.275			-0.389211	0.189978								-0.279383	0.3421
-4.01129	2.51099								-2.14316	0.909122									-5.55537	1.81876					-9.39044	4.52657		-3.38762	-0.0154763					-7.40297	3.10881			-0.539194	0.273602								0.454157	-0.156302
-4.31976	2.51461								-2.9435	1.4446									-6.84105	2.98784					-10.4112	5.71922		-1.41014	-1.55073					-7.123	3.78499			-1.55016	1.13909								0.583515	-0.461883
-3.9938	2.70264								-2.9092	1.20227									-8.02501	3.67241					-9.33044	5.2502		-5.24342	2.43408					-7.2627	3.63621			0.660348	-0.998708								0.53151	-0.34655
-4.14051	2.23239								-2.52523	1.25272									-5.93145	2.11817					-10.0344	5.6747		-4.2047	1.32236					-6.69752	2.84344			-1.10537	0.565489								0.940821	-0.871997
-4.03965	2.3097								-2.80842	1.26449									-4.39989	0.531644					-9.62588	5.25094		0.125113	-4.91639					-7.28807	3.40341			2.2349	-2.6949								-0.115765	0.311912
-4.82952	2.81144								-2.44591	0.875473									-9.50204	5.02703					-9.82064	5.20101		-6.47463	3.01644					-6.89712	3.18899			-1.26398	0.87402								0.447555	-0.126106
-4.28544	2.66407								-2.86036	1.59562									-5.34334	2.13596					-10.2327	5.3929		-6.33379	3.3895					-6.94919	3.56591			-0.286852	-0.119188								0.163757	0.110368
-3.73127	2.1543								-2.83355	1.33222									-5.67856	1.77519					-9.77733	5.3433		-4.3445	0.969468					-7.07908	3.89597			0.166541	-0.520925								0.00570316	0.246848
-4.50861	2.73644								-1.97183	0.80247									-3.04045	-0.450989					-10.2643	5.59375		-1.38223	-1.8541					-6.86924	3.59337			-0.216314	0.438433								-0.605905	0.594546
-4.0452	2.39965								-2.18255	0.738742									-4.29021	0.630924					-10.8369	6.30188		-2.62518	-0.753424					-6.46741	3.15495			0.467703	-0.652534								0.419076	-0.107451
-4.43441	2.84416								-2.17173	0.905645									-4.41623	0.83733					-10.9613	7.35015		-0.238586	-3.68474					-6.7992	3.27053			-0.743489	0.886856								-0.820435	0.849941
-3.02605	1.8436								-2.85134	1.42016									-3.06589	-0.765405					-10.9319	6.33244		-3.84671	1.37742					-6.92555	3.82503			0.627402	-0.745509								-0.787197	0.456187
-4.1049	2.27292								-2.30347	0.976665									-3.68556	-0.210613					-11.1999	6.58267		-1.01426	-2.09906					-6.97525	3.98151			0.34516	-0.490176								-0.194398	0.238729
-4.0489	2.47879								-3.25558	1.92077									-4.84344	1.09134					-11.8962	7.35633		-0.311909	-4.21781					-7.2242	3.7046			-1.1694	0.950211								-0.609343	0.633205
-3.95175	2.23523								-2.18476	0.625053									-4.65086	0.737311					-10.2412	6.06543		0.271185	-3.10319					-7.04414	3.62148			-0.75411	0.649013								-0.181722	0.079314
-3.94388	2.40847								-2.76924	1.13619									-5.04602	1.08729					-11.1368	6.46664		-0.812599	-2.83458					-7.06627	3.44571			-0.346924	0.249043								0.0149408	0.17748
-3.93617	2.31751								-2.00619	0.863811									-6.10242	2.66044					-11.3728	6.8414		-4.05837	1.14922					-6.25398	3.1486			1.24447	-1.60283								0.873601	-0.605588
-4.70827	2.86506								-2.38125	1.21398									-6.01001	2.43942					-10.8863	6.27564		-3.81283	0.380421					-7.15277	3.91249			0.911058	-1.30795								-0.760365	0.702219
-3.44286	1.33546								-1.47423	0.218288									-5.5682	1.90061					-9.66353	4.90338		-4.44323	1.01392					-7.1388	4.07679			1.04777	-1.29289								0.972432	-0.591626
-3.75201	1.84064								-2.08553	1.06108									-6.55868	3.06487					-11.1521	6.86558		-4.87519	1.7713					-7.05234	4.10927			0.286767	-0.407297								0.72691	-0.457677
-3.28337	1.45596								-2.91897	1.79706									-4.99339	1.59168					-10.7196	6.38212		-3.84843	0.470265					-7.07957	3.6576			1.16895	-1.5623								0.425266	0.0291284
-3.60073	1.87333								-1.44326	0.331802									-6.35741	3.00666					-10.6805	6.07389		-4.269	0.967811					-6.92429	3.62742			-0.65809	0.623056								0.244908	-0.0828049
-4.00584	2.50343								-3.41087	1.96011									-4.96213	1.45736					-11.6552	7.16549		-3.62021	0.269567					-6.93776	3.76966			0.581592	-1.00992								0.990971	-0.621524
-4.40689	2.79906								-1.12656	0.318046									-5.31959	1.55012					-10.3095	6.45815		-3.56637	-0.104125					-7.17305	3.96666			0.24759	-0.335523								0.703231	-0.377302
-3.68736	2.18034								-2.0069	0.956934									-3.26382	-0.189101					-10.9011	5.93318		0.149524	-3.30139					-6.64842	3.7009			1.09234	-1.38124								0.794065	-0.467181
-3.36687	1.91388								-3.22804	1.17392									-6.7477	3.16992					-10.668	5.95379		-3.06345	0.0831265					-6.38602	2.92743			1.44624	-1.87189								0.873135	-0.56587
-4.26755	2.65552								-2.76573	1.13559									-5.92776	2.44181					-11.1267	6.70806		0.331917	-4.38599					-6.83862	3.92367			1.41152	-1.63328								0.720205	-0.394768
-3.87984	2.20954								-3.1661	1.6212									-3.51262	0.196633					-11.303	6.60528		-0.414768	-3.61274					-6.80355	3.59672			-0.853013	0.709867								0.278237	-0.0136861
-3.80443	2.40792								-2.97989	1.4855									-5.42483	1.69913					-11.8993	7.31497		-1.25068	-3.0525					-6.65772	3.43324			0.00202918	-0.488656								0.261287	-0.00895555
-4.64127	3.05381								-2.65529	1.34281									-2.21482	-1.25441					-11.5795	6.89172		-0.336697	-3.39787					-7.01169	3.91884			-0.25415	-0.0905778								0.549975	-0.322331
-4.59603	3.14175								-2.38212	1.08563									-2.58244	-0.987383					-11.6267	7.0121		0.576878	-4.17394					-6.64554	3.52735			0.566843	-0.979668								0.617893	-0.300395
-3.93003	2.50527								-2.42764	0.715782									-5.88199	2.50737					-10.6325	5.7729		-0.441015	-3.41446					-6.67663	3.41886			0.641961	-0.981568								0.53632	-0.29219
-4.41508	2.72941								-2.79239	1.41164									-4.45888	0.887528					-11.5033	6.99244		-3.33495	-0.0146645					-6.76093	3.73079			0.391184	-0.564581								0.432709	-0.140171
-4.36699	2.93881								-2.93608	1.496									-7.12545	3.26221					-10.0585	5.30904		-1.62545	-1.70195					-6.86662	3.74317			-0.352758	0.276685								0.574046	-0.239578
-4.36007	2.88654								-2.87943	1.20665									-3.82364	-0.48352					-10.0271	5.32536		-3.34499	0.285535					-6.7648	3.0216			-1.36378	1.02788								-0.0677336	0.325023
-4.29817	2.49302								-2.77333	1.11516									-4.44629	0.171173					-9.87162	4.95129		-1.50365	-1.496					-6.64443	3.47756			-1.10965	1.1097								0.334503	-0.0634786
-4.29437	2.61682								-2.78016	1.19223									-2.5841	-0.936666					-10.5372	5.64866		-2.79063	0.0191879					-6.78805	3.84623			-0.704844	0.449961								-0.0919381	0.38699
-4.07331	2.47748								-3.15308	1.44948									-6.17607	2.58588					-10.9547	6.21534		-0.602827	-2.74089					-7.06942	3.91364			-1.54382	1.49585								0.453583	-0.213934
-3.9977	2.55731								-3.10549	1.32444									-5.52735	0.734471					-10.9934	6.45863		-2.22966	-1.66546					-6.86513	3.6873			-0.537646	0.50761								0.547415	-0.356505
-4.42316	2.74051								-2.56568	1.12433									-4.52986	-0.0948608					-10.0559	5.66639		-3.1982	-0.121928					-7.04202	3.89307			0.0473923	-0.337836								-0.130635	0.272422
-2.6684	1.22343								-1.46121	-0.27477									-7.63414	4.18484					-10.3606	5.67811		-5.02498	2.48961					-7.05098	3.59632			0.375508	-0.80596								-0.37671	0.443894
-2.34942	0.906375								-2.54261	1.65256									-5.28215	1.42908					-10.4955	5.82615		-5.11509	1.80832					-7.04062	3.60027			1.18195	-1.72542								-0.599273	0.410396
-4.04233	2.52472								-2.19596	0.742225									-7.46575	3.89816					-9.81556	4.96608		-4.94342	2.50157					-6.87184	3.80186			-1.62282	1.30107								-0.538898	0.673756
-3.06283	1.59895								-2.22664	0.95695									-6.6356	2.73247					-9.18783	4.42789		0.445108	-3.66175					-7.0546	3.77744			1.42076	-2.01707								-0.596487	0.690744
-3.65067	1.68804								-2.99859	1.35752									-6.62153	2.76647					-11.8033	7.47432		-6.04529	2.67032					-6.71854	3.26172			1.21969	-1.66762								-0.843814	0.857646
-3.81974	1.82651								-2.08879	1.09655									-8.58993	4.71422					-9.8728	5.24177		-5.74685	2.83744					-7.33995	3.6951			-1.10726	0.896927								-0.764419	0.777278
-2.0281	0.698043								-1.49355	0.0799999									-6.56388	2.88471					-9.48259	4.45334		-5.77092	3.18914					-7.21988	3.57493			-0.419624	-0.113955								-0.852166	1.1471
-4.24699	2.61216								-3.8125	2.446									-6.10806	2.60701					-10.7983	6.19503		-5.33441	2.55272					-7.16097	3.67137			0.556572	-1.18965								-0.893312	0.893862
-4.49448	2.53121								-3.07705	1.50798									-4.27179	-0.214765					-11.2567	6.32328		-0.721826	-2.73158					-6.43619	3.1537			-0.856058	0.792918								0.113377	0.0408322
-4.52786	3.32354								-2.91104	1.61992									-3.78863	-1.35163					-10.9688	5.86832		-0.0820603	-2.74993					-6.76004	3.36783			-1.16792	1.1472								0.131293	0.0280973
-4.48402	2.85214								-2.79025	1.6091									-2.68095	-2.84522					-11.0541	6.23963		-2.91205	0.378					-6.43293	3.46223			0.184363	-0.33795								0.169479	0.0631718
-4.12776	2.41603								-3.02716	1.54905									-4.80805	0.0601308					-11.5153	6.70037		-1.13052	-2.5828					-6.77749	3.52321			-0.7828	0.810614								1.01601	-0.783563
-4.29861	2.70253								-3.29007	1.56924									-3.12332	-2.74629					-10.7144	5.89018		-1.66839	-1.01628					-6.69781	3.58067			-0.645563	0.492852								-0.268987	0.416803
-4.1092	2.60866								-2.70453	1.62865									-4.16623	-1.20066					-10.6099	5.65985		-2.5018	0.243488					-6.64972	3.39669			-0.112671	0.0515144								-0.426282	0.515792
-4.43081	2.71887								-2.31489	1.03846									-3.77468	-1.29206					-10.8395	6.02479		-2.54239	0.476207					-6.59838	3.40816			-0.721726	0.612806								0.379241	-0.0923988
-4.91196	3.30232								-3.31601	1.72486									-2.38639	-3.00572					-11.1744	6.42528		-2.05371	-0.649652					-6.37952	3.36534			-0.424809	0.387452								-0.133534	0.39004
-0.597734	-1.75229								-1.59227	0.315399									-4.64425	1.04598					-10.3893	5.76429		-4.19789	1.18693					-6.98216	3.58761			-0.57504	0.527656								0.27325	0.0535736
-2.57784	-0.0709459								-2.08757	0.321926									-5.08032	1.57426					-10.8835	6.30445		-4.32279	0.942891					-7.25087	3.70775			-0.538793	0.559066								-0.190113	0.377716
-0.880881	-0.59551								-0.511401	-1.66767									-4.38995	0.682817					-10.5987	5.92969		-3.75723	0.280628					-6.97033	3.68461			0.113643	-0.28264								0.085372	0.0288533
-1.56753	-0.524718								-0.831295	-0.137172									-7.11759	3.19587					-10.6503	5.85494		-2.45272	-1.5677					-7.28563	3.99995			-0.133096	0.0276925								-0.1325	0.363141
-0.519235	-1.82405								-1.7733	-0.820108									-5.90683	2.72978					-8.91995	4.11421		-3.95675	0.383181					-6.95006	3.88849			-1.52337	1.16712								-0.110692	0.0956892
-1.19795	-0.5454								-0.900715	-0.673519									-5.30547	1.21664					-10.5455	5.88913		-3.90499	0.337803					-7.0179	3.52704			-1.47961	1.06021								0.467884	-0.293725
-0.971745	-0.577892								-1.20731	0.230802									-4.80648	1.42498					-10.5157	5.721		-3.37436	0.408596					-7.167	3.93058			-0.922915	0.774882								0.0364703	0.276466
-0.10394	-1.59506								-1.54522	0.277401									-6.8571	3.15286					-11.1893	6.40111		-4.01919	1.29496					-7.29906	3.8274			-1.56203	1.32794								0.191427	-0.00512192
0.084963	-2.23231								-1.37701	0.431681									-2.39091	-2.297					-11.096	6.74186		-4.82344	1.94098					-6.99286	3.84989
-1.26314	0.421189								-1.45372	0.0990303									-3.56813	-0.420994					-10.8081	6.19795		-4.67417	1.97807					-7.18919	3.88529
-2.41913	0.53216								-1.88003	0.729609									-5.37229	1.18711					-10.3163	5.58258		-4.1249	1.74168					-6.8092	3.14782
-2.81945	1.42136								-2.25876	0.596961									-3.7736	-0.454344					-8.89543	4.3713		-4.35544	1.60546					-7.30247	3.60767
-1.1473	0.0454247								-2.50321	1.22279									-6.82549	3.07653					-11.2727	6.62778		-4.66034	1.25065					-7.05701	3.75439
-2.89573	1.26599								-2.50051	1.16671									-6.27515	2.5108					-10.5879	5.79893		-5.16865	2.5324					-7.23561	4.05206
-1.818	0.111602								-3.09581	1.42095									-7.14944	3.39391					-10.3643	5.69308		-2.48477	-1.2282					-7.19831	4.09394
-2.93178	1.39828								-1.14917	-0.0713063									-5.1814	1.09184					-10.7655	6.04169		-4.34582	1.65385					-6.9421	3.87698
-2.07804	0.117285								-0.589929	-0.544076									-5.8012	2.66318					-10.8592	6.18537		-3.93651	0.714087					-6.6722	3.64733
-0.251204	-0.598421								-1.14691	-0.722486									-5.12228	1.48625					-11.3385	6.52156		-2.77574	-0.411365					-7.10568	3.59767
-2.43277	0.0853757								-1.61284	0.399316									-6.20107	2.54188					-9.80066	5.03361		-1.37621	-3.03602					-7.0787	3.99921
-3.17555	0.640409								-0.304216	-1.27718									-4.82302	1.31719					-10.7405	6.05464		-3.3715	0.175652					-7.04744	3.80421
0.126864	-1.86059								-0.901787	-0.570741									-4.65783	0.988646					-11.2615	6.60391		-4.86989	1.93296					-7.24154	3.96168
-2.27532	0.770267								-1.48606	-0.195112									-5.67117	2.29987					-11.4011	6.87817		-3.51855	-0.43281					-6.90246	3.81659
-1.76845	0.0220602								-1.13081	-0.148726									-5.78189	2.40791					-11.0815	6.53243		-2.48883	-1.6528					-6.74409	3.48578
-1.92638	-1.1272								-1.61053	0.141801									-4.87191	0.869212					-10.8444	6.19665		-4.64281	1.465					-7.26398	3.93624
-1.74042	-0.781004								-1.49095	-0.0429367									-10.6102	5.77011					-9.72826	4.81887		-6.90043	4.11974					-6.79583	3.80907
-1.03813	-1.06984								-1.41405	-0.156337									-10.8787	5.92196					-10.1195	4.76835		-6.97781	3.4946					-6.92802	3.41212
-1.74307	0.00785558								-1.19145	-0.495225									-9.91136	5.0603					-10.4897	5.96498		-6.90034	3.71006					-6.89359	3.6487
0.011137	-1.72371								-1.15046	-1.09347									-11.1289	6.74163					-11.1758	6.51429		-6.9317	3.6618					-6.68725	3.73245
-1.74788	0.261447								-0.802108	-0.650289									-11.3004	6.61443					-9.93447	5.02919		-7.14426	3.98746					-7.25657	3.74002
0.197919	-1.63723								-1.99353	0.696043									-9.69172	4.76147					-9.64332	4.80602		-6.87294	3.78468					-6.76919	3.23833
-1.62992	0.357175								-1.76712	0.0680271									-9.9764	5.01854					-10.2119	5.38112		-6.63773	3.41157					-6.77897	3.66992
-0.303687	-1.43168								-1.42277	0.320906									-9.73292	4.70366					-10.3559	5.37859		-6.85233	3.43426					-6.87005	3.59029
-4.43646	2.6894								-1.36708	0.0278136									-11.1473	6.65443					-10.6006	5.76495		-6.65741	3.46746					-6.88792	3.24479
-2.87535	0.882981								-1.48365	0.468031									-11.4169	6.67067					-11.036	6.10509		-6.7277	3.87178					-7.16286	3.83154
-4.30687	2.48701								-1.48961	0.157253									-11.1472	6.65876					-10.7473	5.91708		-6.67335	3.69759					-6.71749	2.85752
-0.0229236	-1.64578								-1.1672	0.19219									-11.7569	7.32559					-9.94084	4.978		-6.6816	3.65552					-6.67984	3.62439
-1.12115	-0.278463								-1.56168	0.265343									-10.8931	6.28878					-10.8457	6.1356		-6.8127	3.4521					-6.78807	3.42024
-3.73917	1.74894								-1.10472	-1.22925									-11.6464	7.25973					-10.3883	5.63575		-6.26701	3.24026					-7.02577	3.82553
-1.09611	-0.110425								-1.46696	0.521034									-11.621	7.22904					-10.8405	6.03415		-6.89304	4.02462					-6.66636	3.19597
-2.93461	0.638239								-2.26538	1.132									-11.6608	7.05916					-10.7976	5.82849		-6.44265	3.43628					-6.63545	3.38219
-0.691841	-1.26154								-0.992197	-1.35651									-11.5225	6.83698					-7.8819	3.34453		-6.39957	3.32878					-6.6147	3.37053
-1.13737	-0.763629								-0.483904	-0.720407									-11.4019	6.94076					-10.8861	6.73353		-6.77162	3.34425					-6.72011	3.59412
-1.62061	-0.271446								-1.13012	-0.461998									-11.3478	7.11721					-5.44313	0.841306		-6.86332	3.7263					-6.92164	3.42031
-1.64139	0.0138844								-0.961129	-0.57799									-11.4923	7.12794					-7.82356	4.11828		-6.50777	3.50338					-6.29448	3.69389
-2.42074	0.496903								-1.20892	-0.149161									-11.9394	7.26922					-8.3879	3.91616		-6.74391	3.46493					-6.85057	3.35564
-2.41481	0.124821								-1.26788	-0.436522									-11.8917	7.20208					-8.0181	3.57346		-6.56051	3.42664					-6.35866	3.15834
-2.16407	0.0475								-0.498609	-0.487039									-11.3589	6.68363					-10.142	6.63219		-6.64843	3.58946					-6.53786	3.22124
-1.53475	-0.912149								-1.42633	-0.223695									-11.427	7.10733					-9.87428	5.39435		-6.81989	4.14695					-6.59498	3.66744
-0.172952	-1.78165								-0.493237	-1.04656									-11.1696	6.84645								-6.6932	3.70237
0.747402	-2.42017								-0.843922	-1.00193									-11.486	7.86404								-6.68014	3.95142
-2.5163	0.190035								-1.30299	-0.482556									-11.1796	6.67438								-7.19651	4.00153
-2.74162	0.493165								-0.962467	-0.118955									-10.4944	6.02982								-6.87729	3.72455
-2.33246	0.526958								-1.65674	0.0631313									-11.0136	6.57656								-6.51322	3.50057
-2.28467	-0.450384								-1.26288	-0.246341									-9.87817	5.23118								-6.98196	3.93571
-1.99699	-0.167546								-1.04524	-0.833133									-11.7126	7.19708								-7.40369	4.039
-1.66266	-0.520008								-0.93999	-0.26934									-11.2588	6.75386								-6.53513	3.09738
-0.0837696	-0.899008								-1.95167	0.0445463									-9.06037	6.16075								-7.24014	3.38619
-1.89398	0.747848								-0.848893	-0.66375									-9.5301	5.28108								-7.36611	3.84663
-0.345574	-1.16322								-1.45978	0.511787									-10.5127	6.02263								-7.04062	3.39183
-2.76814	1.27352								-1.12239	-0.190753									-8.81529	4.502								-7.45073	4.01064
-3.62444	2.00326								-0.98831	-0.484279									-10.0508	5.5211								-7.47468	3.72522
-0.820622	-1.09605								-0.985657	-0.374816									-9.59109	4.89724								-7.33277	3.78057
-2.09702	-0.0524431								-1.60407	0.157005									-10.2475	5.69108								-7.32373	3.93238
-1.18281	-0.709449								-2.0868	0.540162									-9.59835	4.80167								-6.23996	3.09307
-2.30754	0.00493465								-0.829272	-0.506842									-11.0904	6.24736								-6.97388	3.387
-2.34109	0.919012								-0.63073	-0.255214									-10.899	6.14769								-6.81722	3.47154
-0.0890857	-1.21061								-0.911275	-0.19226									-10.8704	6.19507								-7.06179	3.63837
-3.4296	2.02992								-1.20615	0.0874379									-7.90726	3.2582								-6.52043	3.1388
-0.888047	-0.105059								-1.09532	-0.45023									-11.141	6.47129								-6.7035	3.3395
-2.30796	1.04026								-1.59977	0.0859137									-9.18688	4.66916								-6.66427	3.35315
-2.86636	1.55762								-1.84104	0.354546									-10.7051	6.04498								-6.78235	3.59431
-1.83767	-0.0811268								-2.15372	0.751264									-11.1518	6.63502								-6.62481	3.74796
-2.1972	-0.187684								-1.32749	0.0213537									-11.77	7.15974								-7.18558	3.72886
0.303269	-1.94234								-0.912222	-0.40076									-10.6843	5.74263								-7.40325	4.13814
-3.09341	0.724321								-1.3721	-0.320388									-9.42583	4.78603								-6.64879	3.52702
1.12787	-2.85036								-1.61914	0.055095									-11.8065	7.38674								-7.40585	4.04875
-1.53453	-0.0563188								-1.35926	-0.703282									-9.93555	5.00952								-7.21071	3.82554
-2.29815	-0.0293886								-1.0037	-0.445887									-10.8809	6.21116								-7.17874	4.04927
-2.8211	0.694351								-1.29448	-0.229861									-10.7096	5.67489								-7.12259	3.85048
-1.21039	-0.705354								-1.09767	-0.0362348									-10.6229	5.77691								-7.08777	3.99573
-0.476452	-1.44293								-1.1593	-0.14991									-10.8211	6.21951								-6.6977	3.01505
-2.19249	0.405955								-0.531834	-0.486102									-10.6581	5.89992								-6.86077	3.59291
-0.703714	-2.141								-0.579533	-0.724562									-9.61742	4.9992								-6.82931	2.60257
-0.908745	-0.901699								-1.10341	-0.406404									-11.2371	6.68674								-6.69893	3.11826
-2.74339	0.229637								-0.583071	-0.743108									-11.1561	7.05773								-7.33436	3.38516
-0.44832	-0.624903								-1.07578	-0.440288									-9.73989	4.94984								-7.26397	3.40753
-1.39927	-0.822147								-0.722879	-0.792802									-10.6946	6.04239								-6.88064	3.24764
-2.45675	0.712329								-0.708022	-0.646849									-11.1429	6.85091								-7.08971	3.29078
-3.80002	2.5301								-1.23261	-0.0859615									-9.74781	4.99253								-7.23616	4.39464
-2.45877	1.01391								-1.29552	0.288472									-10.9849	6.29329								-6.9221	4.04581
-2.66295	1.24178								-0.939844	-0.336521									-10.6646	6.39816								-6.78903	3.45008
-3.10547	1.18599								-1.16434	0.112834									-10.9149	6.72555								-7.18191	3.77053
-0.542464	-1.46592								-1.58203	-0.496783									-10.6239	6.463								-6.89799	3.81536
-0.854578	-1.37536								-1.16975	0.331392									-10.6383	5.76336								-7.155	3.95996
-3.88048	1.7416								-1.84863	0.875701									-8.99189	4.35213								-6.98828	3.40128
-1.64595	-0.499732								-1.70707	0.792431									-8.59897	4.30085								-6.88665	3.89036
-2.95149	1.63113								-1.77646	0.0391968									-11.4196	6.82535								-7.38485	3.72966
-2.0347	0.686354								-2.41487	0.974857									-10.5087	5.67186								-7.15149	3.76373
-4.34882	2.78958								-0.617346	-0.454223									-11.5054	7.09264								-7.0731	3.74448
-4.2316	2.31074								-3.07582	1.32817									-11.2429	6.70854								-7.10947	3.93102
-0.42264	-0.850391								-0.935294	-0.312495									-11.5162	6.94951								-7.39548	3.77935
-3.97009	2.65538								-2.51158	1.22392									-10.4358	5.61299								-7.20761	3.79657
-3.81074	2.39653								-2.73129	1.20072									-10.9369	6.46989								-7.44775	3.78444
-0.124229	-1.1712								-1.08215	-0.144814									-9.19046	4.68356								-7.22904	3.68186
-2.11503	-0.0806937								-1.28839	-1.00506									-11.4036	6.9119								-6.88852	3.93886
-2.88399	0.103875								-0.898979	-0.478592									-10.6679	5.88135								-6.56067	3.88529
-0.592691	-1.21299								-0.917276	-0.508203									-11.5841	6.89102								-6.83009	3.56158
-1.25128	-0.436485								-1.80416	0.426423									-11.562	6.88323								-6.91371	3.66859
-2.54507	0.296074								-1.10376	-0.477673									-11.5758	7.05524								-6.46928	3.41513
-2.57843	0.473281								-1.13815	-1.42135									-11.431	6.85997								-6.55198	3.29176
-0.885604	-1.7899								-1.43171	-0.169496									-11.6347	7.05895								-6.57982	3.85286
-2.27386	-0.0818189								-1.64698	0.104009									-11.6402	7.30195								-6.71815	3.4629
-1.44683	-0.746203								-1.1081	0.0979923									-11.0523	6.40923								-6.9796	3.84033
-1.71579	-0.144178								-0.923418	-0.343447									-10.5273	5.71197								-7.1219	3.92937
-0.39967	-1.20998								-1.3149	-0.093814									-8.99161	4.53821								-6.65944	3.37378
-0.970096	-1.40755								-1.28034	-0.0854588									-9.45852	4.67756								-7.20583	3.86028
-1.48815	-0.466797								-0.703082	-0.656957									-11.198	6.55418								-6.55119	2.91481
-2.46933	0.516531								-0.543343	-1.03423									-10.0808	5.39749								-6.57672	3.52221
-0.403484	-1.67665								-1.56435	0.327859									-11.2563	6.56482								-7.16357	3.88585
-1.9506	-0.327886								-1.29329	-0.123644									-9.77308	4.83424								-7.21746	3.8303
-2.81494	0.654434								-0.694855	-0.161018									-4.98623	-0.48508								-4.73679	1.93295
-1.87971	-0.196958								-0.992545	0.0711156									-7.47165	2.6646								-5.43433	2.38156
-1.42244	-0.509114								-1.10716	-0.305957									-4.69135	-0.844275								-5.94524	2.68481
-0.943851	-1.13861								-0.925757	-0.306772									-7.54737	3.27457								-6.20938	2.59456
-2.40683	-0.000443384								-0.903434	-0.924354									-3.17857	-1.94039								-4.99066	1.22188
-1.69399	0.0536799								-1.14722	-0.531917									-8.17821	3.34322								-5.0249	2.09946
-1.98014	-0.112879								-0.600007	-0.859005									-6.81606	2.74762								-5.38209	2.29395
-1.11057	-0.803367								-0.546275	-0.736237									-5.15198	0.417109								-6.36351	2.8478
-0.672556	-1.16292								-0.757642	-0.811385									-6.66195	1.39123								-6.57824	3.43012
-1.25079	-0.376033								-1.34694	0.127833									-8.5532	4.55635								-4.21431	1.76107
-2.23602	0.0744485								-0.667996	-0.697092									-7.99321	3.7502								-4.53201	1.95362
-0.895923	-0.305018								-0.874523	-0.913365									-8.3888	4.70407								-4.65026	1.82359
-0.670927	-1.32655								-0.82909	-1.39774									-7.17571	3.24559								-4.00021	1.15595
-1.57765	-0.175316								-0.860608	-0.0624766									-7.16278	2.57654								-6.37577	3.1443
-2.82392	1.421								-0.964237	-0.626052									-6.47107	2.53094								-4.39134	2.01941
-0.737042	-1.87155								-1.63542	0.359561									-8.96053	4.58431								-5.14033	1.93776
-2.4783	0.579431								-1.18472	0.0239851									-11.5737	7.24058								-6.958	3.65422
-2.18106	0.486311								-0.627805	-1.10638									-10.6273	5.93196								-6.95317	3.48324
-2.72956	1.23599								-1.16499	-0.110323									-10.0982	4.9901								-7.15638	3.55435
-2.60762	0.831889								-0.956052	-0.192087									-9.75542	5.03583								-6.93193	3.90203
-2.48064	0.135341								-0.964776	0.0791971									-11.0384	6.37031								-6.95262	3.44551
0.57746	-2.14065								-1.65746	0.369973									-11.3185	7.79174								-6.64369	3.21111
-3.38108	1.91175								-2.36866	1.0057									-9.69427	5.07831								-7.05098	3.59632
-1.3576	-0.508776								-0.958328	-0.388203									-10.1573	5.37645								-7.06066	3.57635
-2.70905	1.3484								-2.11654	0.219264									-9.40538	4.51049								-6.52684	3.52409
-2.13357	1.21561								-1.48055	-0.294928									-11.1511	6.48394								-6.87299	3.62059
-2.06506	0.441352								-1.10858	-0.207582									-10.5723	5.9728								-6.41416	3.30975
-1.51477	-0.198341								-2.04912	0.392962									-11.8427	7.18786								-7.05872	4.07162
-1.59714	0.207601								-1.86108	-0.152252									-9.98841	4.84993								-6.5619	3.47238
-2.89468	1.74464								-1.3882	-0.242936									-11.4228	6.76742								-7.12141	4.00589
-2.25257	0.633917								-1.97685	0.60593									-11.3137	6.54506								-6.31533	3.33346
-1.56782	0.403386								-1.69675	0.209096									-11.3024	6.5829								-6.49675	3.21384
-0.973156	-1.59194								-0.591597	-1.43113									-10.4175	5.85812								-7.03814	3.82988
0.864405	-2.63314								-0.738425	-0.629174									-10.8509	5.88534								-7.05029	3.60049
-2.19501	-0.374048								-1.73342	0.245773									-10.6462	5.85006								-6.86447	3.7223
0.880006	-3.12071								-0.932772	-0.181694									-11.2598	6.36741								-7.3263	4.08829
0.423937	-2.50555								-0.740638	-1.07061									-11.0657	6.43838								-7.01108	3.64092
-1.66876	-0.846474								-1.27663	0.0533633									-10.4891	5.73808								-6.88607	3.80808
-0.665084	-1.72125								-0.338029	-0.829348									-10.8824	5.97659								-7.0134	3.79773
-2.33281	-0.15541								-0.599521	-0.778484									-10.5224	5.95625								-7.1088	3.98873
-2.9827	1.59407								-1.80724	0.432546									-12.0927	8.02617								-7.09277	3.79057
-2.08512	0.0355191								-1.38095	0.228076									-9.05516	4.41691								-7.20339	4.05663
-0.655735	-0.857614								-0.823584	-0.0186759									-10.9642	6.14462								-7.12964	4.00234
0.271902	-2.02281								-0.762888	-0.113273									-11.0345	6.29492								-7.34292	3.93109
-1.63204	-0.114296								-1.33355	-0.393224									-11.2641	6.47284								-7.07515	3.75577
-3.17659	1.23171								-1.70139	0.581551									-9.60494	4.53089								-7.01195	3.57656
-0.295947	-1.7759								-1.04547	-0.51355									-10.5808	5.88749								-7.04703	3.79171
-2.90025	1.11155								-1.09747	0.180884									-10.7138	6.03914								-7.18327	3.74581
-1.9282	-0.221524								-1.1022	-0.381108									-11.1047	6.54139								-6.74452	3.93811
-2.2113	0.814631								-0.596847	-0.263104									-10.9694	6.23746								-7.17954	3.90069
-2.14861	0.57832								-1.16195	0.0663217									-11.4721	6.94716								-6.85	3.59456
-2.36721	0.737519								-0.650185	-0.771941									-10.7105	6.00734								-6.92055	4.16095
-1.72695	-0.314668								-0.941682	-0.370077									-9.31601	4.40107								-6.73975	3.56681
-2.01738	0.639836								-0.663621	-0.567202									-10.8432	6.31741								-6.88486	3.78454
-0.305176	-1.47039								-0.732891	-0.622038									-10.0021	5.31664								-7.25672	3.85494
-2.52609	0.546057								-0.964575	-0.503079									-10.9745	6.36507								-7.26964	3.41893
-2.35375	0.463676								-0.721688	-0.208073									-10.7711	6.28554								-7.1676	4.12207
-1.92378	-0.313846								-0.985706	-0.422636									-9.47709	4.51512								-7.05907	3.39242
-2.15216	0.314641								-0.761509	-0.213491									-9.1881	3.97595								-6.62759	3.35936
-2.32279	0.0170782								-0.977915	-0.179387									-10.7331	5.79193								-6.71908	3.76117
-2.00466	-0.326513								-1.69002	0.338303									-9.91072	5.3933								-6.73641	3.81869
-0.992085	-1.05892								-0.929327	-0.346252									-11.0283	5.98722								-6.83674	3.47251
-1.91755	-0.057639								-0.951229	-0.549955									-9.7775	4.8446								-6.88869	3.48277
-1.72281	0.165495								-2.72907	1.04021									-10.8632	6.15231								-6.98346	3.42701
-1.69046	0.584889								-1.1491	-0.200337									-10.5114	5.67498								-6.78864	3.31793
-2.63652	1.44925								-0.903942	-0.275604									-10.4327	5.40074								-6.93199	3.43287
-2.47816	1.21741								-1.44052	0.0714461									-11.0205	6.38439								-6.85069	3.77358
-2.23742	0.409215								-0.461282	-0.280981									-10.996	6.01443								-6.92143	3.33665
-1.75261	0.748828								-0.932296	-0.17259									-10.4659	5.52379								-6.89438	3.87832
-1.16466	0.164193								-0.99193	-0.275486									-10.9765	6.32228								-7.04049	4.07391
-2.89465	1.05456								-1.39782	0.591709									-10.8784	5.97676								-6.68968	3.45524
-1.52672	0.262319								-1.1405	0.072363									-10.8665	6.26343								-6.55599	3.39443
-1.28578	0.381086								-2.21726	0.968655									-7.91852	3.80602								-6.50032	3.61044
-1.73704	0.608459								-2.96288	1.27851									-10.0707	6.6469								-6.34325	3.05923
-1.64877	0.435881								-2.81436	1.3907									-10.6437	6.91921								-6.89417	3.32379
-3.38842	2.00707								-2.97804	1.32483									-8.8994	4.67133								-6.70669	3.21508
-2.59787	1.84953								-2.43662	1.11432									-9.43126	4.66105								-6.18497	3.03072
-3.16546	1.75385								-2.9413	1.05901									-7.56805	3.25026								-6.13869	2.79667
-3.56008	2.50257								-2.56702	0.953695									-9.22163	5.23386								-6.27685	2.58594
-1.88271	0.891353								-2.74002	1.07754									-9.03995	4.7096								-6.11328	2.81723
[truncated: 16 more columns]

## Sheet: Figure 5
AUROC			Accuracy			Sensitivity			Specificity
original	anonym		original	anonym		original	anonym		original	anonym
0.969725	0.96149		0.917655	0.911382		0.92044	0.903002		0.915627	0.919981
0.970579	0.962089		0.916629	0.909557		0.911795	0.917586		0.922572	0.903952
0.97001	0.959913		0.919024	0.907162		0.910946	0.891745		0.928103	0.922985
0.972352	0.959398		0.921647	0.906934		0.912448	0.912143		0.932	0.903931
0.969412	0.964282		0.914804	0.912523		0.908202	0.903654		0.922702	0.922396
0.969595	0.960047		0.919822	0.912409		0.906049	0.918219		0.933809	0.90846
0.969602	0.959885		0.917085	0.906706		0.913605	0.926601		0.920289	0.888929
0.969317	0.95964		0.914804	0.910926		0.897447	0.910162		0.932915	0.913837
0.972738	0.9573		0.924612	0.907048		0.922748	0.903803		0.926667	0.913052
0.969438	0.962426		0.915146	0.909101		0.906005	0.908292		0.92436	0.910661
0.969311	0.960858		0.916058	0.908987		0.923639	0.905113		0.909965	0.913557
0.971153	0.960082		0.918796	0.907276		0.910423	0.89688		0.928364	0.919673
0.970078	0.958764		0.913891	0.911382		0.922811	0.90951		0.906698	0.914492
0.971904	0.958929		0.920506	0.91161		0.904351	0.901628		0.936379	0.923157
0.970013	0.959204		0.913207	0.905109		0.915498	0.916169		0.911317	0.897157
0.969062	0.959356		0.916629	0.908987		0.925055	0.914323		0.9089	0.904716
0.972555	0.963746		0.921989	0.914918		0.929453	0.899344		0.915909	0.930563
0.968351	0.961435		0.916971	0.912295		0.906874	0.916762		0.92845	0.908614
0.973282	0.964091		0.923586	0.914462		0.912429	0.91441		0.93442	0.915494
0.96776	0.962292		0.913435	0.913321		0.905984	0.910053		0.920376	0.918497
0.968784	0.96278		0.916971	0.91104		0.922507	0.905785		0.912578	0.918693
0.971591	0.960789		0.92062	0.9099		0.925144	0.896882		0.916129	0.924094
0.97135	0.96085		0.921533	0.913093		0.91369	0.9165		0.929802	0.910856
0.969844	0.960318		0.918225	0.908189		0.911401	0.931108		0.927186	0.887296
0.970215	0.962466		0.916629	0.910584		0.923901	0.906094		0.910445	0.915387
0.970423	0.959755		0.914804	0.908075		0.906701	0.90914		0.923314	0.908526
0.969154	0.961186		0.916401	0.911268		0.897424	0.91271		0.93655	0.911595
0.96823	0.958611		0.916172	0.908873		0.909183	0.91101		0.92364	0.909634
0.970717	0.960549		0.920963	0.906934		0.920526	0.902043		0.922116	0.912859
0.968379	0.959555		0.914804	0.908531		0.910576	0.904086		0.920003	0.915709
0.971662	0.95994		0.918568	0.911724		0.926145	0.906548		0.910926	0.918715
0.973107	0.958569		0.921761	0.904311		0.926101	0.909008		0.918001	0.901818
0.970591	0.960352		0.920849	0.909786		0.926688	0.911379		0.915671	0.911462
0.973079	0.961203		0.924726	0.907733		0.930716	0.914102		0.919699	0.904407
0.971183	0.959514		0.91583	0.905452		0.903043	0.90803		0.928954	0.903802
0.968739	0.959854		0.916286	0.909215		0.91358	0.896578		0.920525	0.922745
0.96829	0.961085		0.915146	0.912865		0.910772	0.908663		0.920287	0.917607
0.968977	0.96062		0.912751	0.907961		0.917282	0.906485		0.90903	0.910095
0.970126	0.957674		0.91412	0.902258		0.914255	0.89821		0.914844	0.907416
0.971697	0.959512		0.92427	0.909443		0.916758	0.904568		0.933371	0.915385
0.968882	0.962475		0.916629	0.906934		0.916803	0.895011		0.917499	0.919393
0.972036	0.96072		0.91948	0.910242		0.923073	0.914799		0.917151	0.908458
0.968413	0.965161		0.913093	0.91412		0.911167	0.905698		0.914324	0.924681
0.967962	0.959161		0.915146	0.908417		0.919504	0.92057		0.911403	0.898161
0.971246	0.96194		0.915944	0.913207		0.911469	0.91271		0.920854	0.915406
0.970893	0.96101		0.916172	0.908873		0.915497	0.915736		0.91763	0.9043
0.968199	0.961702		0.914576	0.910584		0.899232	0.918873		0.931042	0.903649
0.969425	0.959545		0.914804	0.908531		0.906984	0.909814		0.923031	0.909222
0.971797	0.958373		0.919822	0.907391		0.917302	0.909986		0.9244	0.907805
0.970784	0.961867		0.916971	0.905794		0.9305	0.900278		0.903545	0.912794
0.96888	0.96023		0.915716	0.906136		0.912798	0.903238		0.919133	0.910985
0.970893	0.963433		0.915488	0.912637		0.913646	0.908794		0.918044	0.916715
0.970418	0.962786		0.91526	0.911724		0.926731	0.916737		0.90524	0.909177
0.969454	0.962008		0.912637	0.911382		0.900689	0.902152		0.926208	0.921265
0.970812	0.961848		0.921533	0.916401		0.917044	0.919395		0.926297	0.91497
0.971808	0.960577		0.918225	0.908417		0.925035	0.909902		0.911817	0.908547
0.969757	0.960982		0.918339	0.912409		0.916194	0.911143		0.920745	0.915253
0.967829	0.963137		0.912181	0.908531		0.912712	0.901846		0.911449	0.916713
0.970432	0.961683		0.91948	0.911839		0.927145	0.914517		0.913101	0.911182
0.971977	0.962052		0.919822	0.909101		0.914754	0.907179		0.926925	0.913292
0.969222	0.961335		0.914462	0.915716		0.908442	0.918047		0.921288	0.913711
0.969711	0.962231		0.918453	0.914804		0.910901	0.908489		0.927601	0.921352
0.969406	0.962116		0.913093	0.912865		0.897298	0.916062		0.928106	0.912355
0.972243	0.957296		0.913321	0.903399		0.894268	0.902019		0.933241	0.907109
0.972454	0.960257		0.922217	0.903969		0.921267	0.911187		0.923858	0.898227
0.969856	0.962324		0.919252	0.915602		0.918762	0.924121		0.92107	0.907874
0.971137	0.964284		0.917427	0.914234		0.924183	0.909164		0.912055	0.919415
0.96566	0.960026		0.909786	0.909329		0.899514	0.914431		0.921809	0.905369
0.968894	0.960535		0.912637	0.912409		0.900668	0.909009		0.926164	0.917453
0.970266	0.961948		0.91526	0.912751		0.907593	0.920048		0.923662	0.906784
0.967714	0.958682		0.915374	0.910242		0.900539	0.915149		0.930543	0.907045
0.970051	0.96365		0.915488	0.9099		0.917261	0.916194		0.91443	0.904977
0.970379	0.963041		0.913207	0.91583		0.898493	0.913408		0.927996	0.919044
0.969439	0.961651		0.917085	0.910242		0.909966	0.916739		0.925316	0.904977
0.970628	0.961747		0.91583	0.912637		0.909421	0.915365		0.92366	0.912335
0.970431	0.961356		0.917427	0.908075		0.916565	0.912015		0.918394	0.904978
0.969483	0.957871		0.912751	0.904767		0.89871	0.904568		0.927168	0.906066
0.969808	0.961695		0.916971	0.911496		0.905676	0.898885		0.929387	0.925488
0.972673	0.960479		0.917769	0.910356		0.914409	0.90692		0.921572	0.914385
0.968962	0.962385		0.915602	0.907391		0.911383	0.903696		0.919722	0.912554
0.971917	0.959261		0.918682	0.91047		0.918892	0.91062		0.920024	0.911988
0.969207	0.963458		0.917541	0.910584		0.913907	0.913101		0.922398	0.910679
0.972498	0.961172		0.922673	0.910698		0.907638	0.913865		0.937837	0.908679
0.97129	0.960472		0.921761	0.910242		0.919023	0.91848		0.926012	0.904018
0.970009	0.960052		0.914576	0.905908		0.929062	0.913517		0.900713	0.89936
0.970367	0.958493		0.917769	0.907961		0.923597	0.901822		0.912362	0.916624
0.971007	0.960764		0.915146	0.911496		0.927298	0.899647		0.903587	0.9244
0.969712	0.961558		0.916857	0.910926		0.917041	0.905395		0.918347	0.917823
0.97362	0.959819		0.921647	0.906706		0.929257	0.918327		0.915082	0.897268
0.969747	0.958975		0.917313	0.910698		0.913126	0.909378		0.921225	0.913643
0.970716	0.96233		0.920164	0.912295		0.919765	0.918284		0.921071	0.908307
0.968671	0.957513		0.919594	0.903285		0.926536	0.912994		0.913624	0.894896
0.968736	0.958323		0.914348	0.908873		0.925516	0.899341		0.902001	0.920283
0.969565	0.959964		0.915032	0.912181		0.923205	0.914363		0.907463	0.912617
0.970677	0.963752		0.918796	0.913663		0.92046	0.897295		0.918674	0.931583
0.970959	0.96372		0.917313	0.910812		0.924858	0.910749		0.911445	0.913401
0.972242	0.963107		0.92062	0.912523		0.922702	0.90485		0.919981	0.921699
0.966326	0.956108		0.91412	0.904995		0.917239	0.91077		0.911751	0.902144
0.967802	0.960781		0.913891	0.912067		0.905502	0.914581		0.923595	0.912117
0.969669	0.962584		0.913321	0.914005		0.903433	0.920918		0.924858	0.909395
0.97272	0.959571		0.920392	0.906934		0.905241	0.903348		0.936725	0.912184
0.970462	0.963928		0.916971	0.910014		0.91702	0.902956		0.91837	0.918455
0.971026	0.960093		0.916172	0.907619		0.906546	0.920418		0.927796	0.89655
0.9719	0.963063		0.916172	0.908759		0.894639	0.903348		0.938228	0.915972
0.969882	0.963136		0.916172	0.911154		0.918458	0.895947		0.914691	0.927078
0.968879	0.965551		0.914348	0.91583		0.909879	0.914257		0.919786	0.918738
0.970586	0.960569		0.914005	0.909672		0.914473	0.912295		0.914625	0.909265
0.970872	0.963591		0.916629	0.914576		0.927714	0.912099		0.905157	0.919694
0.96968	0.960605		0.917427	0.905224		0.918176	0.888977		0.916804	0.923136
0.971318	0.958325		0.915032	0.90568		0.917912	0.912469		0.913688	0.90173
0.970121	0.961588		0.916971	0.909557		0.914517	0.902978		0.920677	0.917735
0.967702	0.96238		0.912523	0.909443		0.904917	0.906704		0.920027	0.911904
0.970588	0.960465		0.917997	0.911496		0.917479	0.925427		0.919111	0.89862
0.969426	0.962261		0.920278	0.913093		0.918698	0.918219		0.92253	0.90918
0.969225	0.956968		0.914348	0.90625		0.924728	0.903412		0.904806	0.911333
0.970358	0.962911		0.919366	0.915488		0.918438	0.906702		0.920375	0.925357
0.973752	0.962208		0.923472	0.909329		0.924141	0.907659		0.923531	0.912728
0.9712	0.961989		0.917199	0.91161		0.923749	0.914453		0.911338	0.909855
0.972606	0.957445		0.921419	0.908189		0.923382	0.905199		0.918222	0.912597
0.968896	0.96302		0.917313	0.910812		0.906572	0.901692		0.928017	0.922024
0.971744	0.957923		0.921077	0.902828		0.917804	0.910227		0.925881	0.897768
0.971544	0.962688		0.921761	0.910128		0.926928	0.91319		0.917499	0.908461
0.971067	0.958581		0.919822	0.910242		0.925536	0.911532		0.913822	0.911551
0.973941	0.962348		0.92484	0.909101		0.920289	0.902543		0.929346	0.916627
0.969352	0.962684		0.916401	0.911382		0.924404	0.906005		0.90827	0.917824
0.97255	0.961861		0.921305	0.908417		0.928736	0.913733		0.914018	0.905128
0.972464	0.962893		0.92005	0.908417		0.910536	0.916174		0.928694	0.901408
0.968619	0.96305		0.915602	0.914918		0.91049	0.920244		0.920811	0.911182
0.969065	0.961407		0.917997	0.907505		0.910316	0.906547		0.925666	0.910723
0.969886	0.958561		0.91526	0.905452		0.898558	0.884734		0.932654	0.926708
0.968895	0.958808		0.916286	0.907505		0.916542	0.906524		0.916673	0.911549
0.973883	0.958691		0.926095	0.908987		0.929325	0.894139		0.922466	0.9249
0.969638	0.961636		0.917199	0.910584		0.910704	0.911208		0.925945	0.911509
0.969037	0.96291		0.912865	0.914005		0.898164	0.906809		0.929256	0.923244
0.967211	0.958915		0.909557	0.909443		0.898381	0.916476		0.922832	0.904996
0.973172	0.962083		0.925981	0.910242		0.924403	0.913407		0.927951	0.90896
0.972889	0.961867		0.922559	0.907391		0.916498	0.897688		0.929735	0.918063
0.968891	0.960928		0.915716	0.913093		0.914016	0.911339		0.918457	0.916125
0.968279	0.960995		0.910926	0.912637		0.911144	0.922551		0.910686	0.90491
0.968312	0.959253		0.912865	0.908075		0.914539	0.909401		0.911839	0.908178
0.969661	0.957844		0.916515	0.903513		0.913821	0.89146		0.919373	0.917669
0.972627	0.963433		0.918796	0.911154		0.913431	0.920612		0.923664	0.904104
0.969769	0.958933		0.917541	0.906136		0.909963	0.905678		0.927491	0.908069
0.970097	0.959731		0.915944	0.907847		0.918632	0.914297		0.913799	0.90443
0.970138	0.961263		0.916515	0.908075		0.923641	0.902238		0.909575	0.915254
0.970239	0.960896		0.921191	0.912751		0.921202	0.905569		0.921507	0.921438
0.96844	0.96164		0.914348	0.910926		0.910837	0.900887		0.918871	0.922548
0.972687	0.961315		0.921191	0.907276		0.92118	0.908268		0.92192	0.908351
0.969185	0.962274		0.914462	0.907048		0.915559	0.903999		0.916189	0.912769
0.968187	0.96341		0.917199	0.9099		0.926494	0.896619		0.908029	0.925116
0.967867	0.961001		0.913093	0.909786		0.916389	0.913341		0.910967	0.90822
0.97098	0.961246		0.917199	0.908531		0.921484	0.910119		0.913668	0.908656
0.969066	0.961329		0.918682	0.913549		0.915366	0.911731		0.922834	0.916778
0.971745	0.959709		0.917655	0.905794		0.910989	0.903936		0.925642	0.909461
0.971231	0.960017		0.918796	0.906592		0.903871	0.914103		0.933896	0.901013
0.972997	0.960356		0.921077	0.91161		0.91491	0.908073		0.927321	0.916778
0.973199	0.962007		0.925867	0.917199		0.916891	0.918828		0.935267	0.917626
0.965615	0.959534		0.910242	0.907619		0.907791	0.916563		0.912537	0.900665
0.969249	0.963982		0.917769	0.913207		0.917914	0.914888		0.918045	0.913207
0.971625	0.958076		0.920506	0.904083		0.923641	0.915562		0.917566	0.894742
0.968178	0.961854		0.913663	0.907391		0.920767	0.908986		0.906984	0.907763
0.970061	0.956832		0.916971	0.905794		0.927059	0.908682		0.907636	0.904693
0.971768	0.960768		0.923358	0.908303		0.917651	0.916279		0.930497	0.903059
0.970833	0.964073		0.91891	0.913891		0.90755	0.929083		0.93063	0.900774
0.974307	0.958566		0.923244	0.907961		0.926949	0.90424		0.92096	0.913772
0.969382	0.962496		0.91469	0.911382		0.901845	0.913474		0.928343	0.909747
0.970546	0.959431		0.919594	0.910584		0.923206	0.903283		0.916173	0.919043
0.969777	0.964958		0.912637	0.916172		0.913234	0.912582		0.912014	0.920329
0.969918	0.961542		0.917427	0.909672		0.915975	0.918479		0.920199	0.903168
0.967963	0.959266		0.917655	0.907619		0.9148	0.915453		0.921353	0.901558
0.972907	0.960145		0.921305	0.908531		0.917849	0.904982		0.925251	0.913077
0.969898	0.959428		0.918225	0.90682		0.919501	0.915821		0.918804	0.900924
0.967185	0.961623		0.911953	0.909557		0.911533	0.900865		0.913841	0.919978
0.972611	0.959176		0.920506	0.910812		0.911752	0.907988		0.929976	0.91434
0.969123	0.962801		0.918453	0.910242		0.908331	0.916912		0.930583	0.90539
0.971293	0.961775		0.916857	0.912295		0.909552	0.914432		0.925164	0.91064
0.97086	0.960751		0.92062	0.910014		0.90733	0.897253		0.935722	0.923942
0.971064	0.960344		0.919252	0.908759		0.915018	0.899822		0.924163	0.918477
0.969696	0.96081		0.916629	0.911154		0.898253	0.901366		0.935333	0.922548
0.972211	0.962054		0.919936	0.911154		0.90631	0.918045		0.933679	0.905956
0.969829	0.958552		0.916743	0.908189		0.906005	0.904677		0.927538	0.912794
0.969593	0.957729		0.916058	0.909215		0.918784	0.914234		0.914255	0.905934
0.967871	0.960678		0.91526	0.905908		0.906092	0.915453		0.924794	0.898009
0.968335	0.958443		0.91583	0.907619		0.909945	0.906572		0.922399	0.909637
0.967357	0.956906		0.912067	0.904083		0.915625	0.902737		0.910421	0.907741
0.972216	0.962651		0.920734	0.911154		0.927081	0.913907		0.914453	0.910462
0.971374	0.960557		0.917769	0.90682		0.914367	0.912643		0.920551	0.90356
0.969218	0.958843		0.914804	0.907162		0.911511	0.907178		0.919524	0.909526
0.968252	0.960851		0.914576	0.909101		0.914278	0.902736		0.915584	0.918148
0.970185	0.962495		0.918111	0.912637		0.91097	0.916717		0.925166	0.910245
0.968841	0.958328		0.913093	0.909101		0.917673	0.894202		0.910117	0.925879
0.967859	0.962975		0.913777	0.913435		0.900475	0.918198		0.926994	0.909833
0.967551	0.959736		0.91104	0.906934		0.896207	0.91099		0.925754	0.90465
0.967932	0.961342		0.917085	0.910356		0.91432	0.902021		0.921591	0.919609
0.970324	0.960862		0.918225	0.908531		0.91591	0.916194		0.921549	0.902842
0.970242	0.961115		0.917199	0.914234		0.916368	0.90927		0.918567	0.920871
0.971248	0.960911		0.91891	0.912295		0.909944	0.911948		0.928995	0.914252
0.968817	0.964151		0.912979	0.912751		0.910576	0.911316		0.916476	0.916168
0.971643	0.959962		0.918568	0.907276		0.93063	0.906462		0.906962	0.909571
0.969851	0.959692		0.916743	0.909786		0.917148	0.908289		0.919172	0.913554
0.972757	0.960926		0.922217	0.906364		0.91835	0.899517		0.926818	0.914079
0.96895	0.959396		0.912181	0.909329		0.909158	0.90548		0.917453	0.915405
0.971112	0.965513		0.918225	0.91526		0.912906	0.907726		0.924206	0.923811
0.972176	0.962089		0.921419	0.907619		0.908704	0.915909		0.934505	0.902057
0.968756	0.959134		0.916743	0.908873		0.919262	0.905283		0.915648	0.915317
0.972533	0.958507		0.92062	0.908303		0.920481	0.903568		0.92231	0.91334
0.973085	0.957563		0.920963	0.906934		0.92536	0.90755		0.917391	0.90796
0.97106	0.960618		0.917769	0.908531		0.904698	0.903173		0.931305	0.915732
0.96979	0.96352		0.916401	0.91047		0.90746	0.909617		0.927339	0.913533
0.970152	0.961705		0.914804	0.912979		0.903564	0.915779		0.927558	0.912617
0.969581	0.960237		0.913891	0.909329		0.913952	0.908965		0.914386	0.911204
0.971715	0.961816		0.917883	0.910584		0.919154	0.903959		0.917695	0.91763
0.969431	0.958132		0.919708	0.904995		0.908009	0.90607		0.930936	0.905282
0.970156	0.963299		0.914576	0.913321		0.914821	0.915759		0.915431	0.912466
0.969713	0.961581		0.917997	0.914005		0.912014	0.915846		0.924315	0.913708
0.971719	0.959676		0.916401	0.905338		0.922441	0.899147		0.911685	0.912663
0.968728	0.960495		0.91161	0.909557		0.895769	0.906614		0.928843	0.914078
0.96807	0.962472		0.914804	0.911496		0.909313	0.909051		0.921483	0.916015
0.972411	0.959557		0.921191	0.906934		0.917955	0.90117		0.926425	0.914622
0.973221	0.960393		0.921191	0.908303		0.916259	0.90287		0.926428	0.914993
0.97074	0.959812		0.920164	0.907961		0.917785	0.894443		0.922596	0.922527
0.97327	0.960548		0.921647	0.90682		0.919349	0.898144		0.925554	0.917365
0.973539	0.960604		0.91948	0.907505		0.924509	0.903108		0.916431	0.913512
0.970212	0.962763		0.914804	0.913435		0.898075	0.911905		0.933805	0.91643
0.970486	0.9597		0.921875	0.903171		0.921029	0.894095		0.922705	0.913838
0.971157	0.959813		0.920392	0.907505		0.911296	0.911642		0.92952	0.905954
0.97347	0.960376		0.921647	0.907847		0.919851	0.904458		0.924619	0.913076
0.969396	0.959532		0.916058	0.9099		0.904651	0.91186		0.929647	0.910266
0.972481	0.961683		0.916401	0.913435		0.904327	0.908989		0.929084	0.918803
0.970267	0.962491		0.917883	0.907048		0.912667	0.904958		0.923857	0.91142
0.972862	0.961894		0.921989	0.912865		0.92486	0.915409		0.919569	0.912335
0.972807	0.960841		0.919936	0.907847		0.904547	0.919502		0.935268	0.898813
0.971224	0.961396		0.917769	0.908303		0.905112	0.910315		0.930521	0.908394
0.967806	0.959955		0.915032	0.910356		0.912757	0.919678		0.916219	0.902386
0.968836	0.958552		0.913663	0.908303		0.906916	0.915083		0.922114	0.903625
0.973653	0.961113		0.921191	0.909101		0.917762	0.902303		0.924925	0.917322
0.968412	0.961776		0.913891	0.913891		0.91171	0.9192		0.916259	0.909746
0.970119	0.96135		0.916515	0.909101		0.92438	0.921635		0.909422	0.899248
0.972789	0.959632		0.919708	0.906364		0.921008	0.907221		0.917851	0.908458
0.972223	0.961235		0.919366	0.905794		0.92697	0.90925		0.913079	0.903192
0.96668	0.958723		0.914462	0.906592		0.916673	0.904719		0.91321	0.910028
0.97059	0.957294		0.921419	0.903741		0.928668	0.908878		0.915713	0.900404
0.97142	0.964457		0.915488	0.915944		0.918088	0.917872		0.913255	0.914537
0.96704	0.958095		0.913663	0.908075		0.92327	0.912273		0.904611	0.906586
0.971615	0.963372		0.919366	0.912067		0.90435	0.907051		0.93494	0.918172
0.967797	0.961022		0.915602	0.911839		0.913887	0.907726		0.917196	0.91628
0.968135	0.964806		0.912637	0.915032		0.903041	0.911382		0.923617	0.920284
0.969477	0.963932		0.912979	0.916857		0.916999	0.912363		0.909966	0.922158
0.972092	0.959702		0.917313	0.909672		0.925404	0.912187		0.909814	0.909308
0.968674	0.960783		0.912751	0.910128		0.902672	0.909446		0.924009	0.911337
0.972567	0.95912		0.924498	0.907961		0.926449	0.903892		0.92327	0.91349
0.969868	0.958438		0.918568	0.905794		0.915388	0.916998		0.92279	0.897397
0.972522	0.961522		0.920849	0.910698		0.921856	0.919132		0.919635	0.904475
0.971828	0.961946		0.915716	0.913891		0.911902	0.907812		0.921308	0.921111
0.969902	0.962143		0.916971	0.909557		0.913908	0.906154		0.920526	0.915535
0.97089	0.960915		0.919138	0.909672		0.920288	0.898472		0.918133	0.921874
0.969808	0.961383		0.913435	0.906022		0.920527	0.913862		0.906679	0.900968
0.970989	0.960344		0.916743	0.905338		0.922857	0.891833		0.911077	0.919131
0.971061	0.959006		0.919252	0.908417		0.92109	0.903369		0.919761	0.915623
0.968396	0.960359		0.917085	0.911496		0.915715	0.90766		0.91909	0.916561
0.967953	0.95954		0.912409	0.905224		0.904066	0.90707		0.921311	0.905694
0.970578	0.959915		0.917997	0.91047		0.907988	0.920395		0.927583	0.902646
0.971269	0.961666		0.920506	0.910014		0.921006	0.919786		0.920331	0.902363
0.970929	0.960147		0.916286	0.909215		0.895225	0.90927		0.938641	0.911007
0.969728	0.961953		0.916743	0.908645		0.912168	0.883036		0.920899	0.93446
0.973171	0.957252		0.921533	0.903969		0.914128	0.90977		0.928454	0.900468
0.97083	0.959558		0.916286	0.908075		0.919132	0.912994		0.914582	0.904802
0.970736	0.95903		0.91891	0.908417		0.921853	0.897427		0.917802	0.920068
0.968621	0.962499		0.920734	0.911953		0.922769	0.910948		0.919503	0.913883
0.969745	0.960065		0.919708	0.906478		0.914954	0.908878		0.924707	0.905869
0.974353	0.959882		0.921647	0.907619		0.920569	0.906048		0.923922	0.910812
0.968095	0.962313		0.911268	0.91104		0.915321	0.903893		0.90918	0.919
0.970574	0.958496		0.916401	0.907048		0.914912	0.903741		0.916959	0.911031
0.970203	0.962733		0.916629	0.91047		0.923009	0.923095		0.911055	0.899881
0.96928	0.960896		0.917655	0.912295		0.916345	0.909988		0.920003	0.916299
0.970293	0.958528		0.916172	0.908873		0.91859	0.909247		0.913713	0.910528
0.972197	0.96385		0.921875	0.913777		0.930783	0.910207		0.913277	0.918456
0.969841	0.960301		0.916971	0.908417		0.911098	0.910814		0.923922	0.908437
0.970489	0.961109		0.915944	0.908417		0.915801	0.911511		0.91752	0.907762
0.971377	0.963484		0.917199	0.915146		0.926078	0.914821		0.909204	0.9178
0.971262	0.962196		0.917313	0.912295		0.911141	0.910361		0.925032	0.914559
0.974178	0.963627		0.92062	0.914005		0.921526	0.911013		0.921591	0.918042
0.971872	0.96013		0.91891	0.907276		0.905416	0.902955		0.933155	0.913533
0.973422	0.960469		0.92062	0.911496		0.905959	0.91297		0.936637	0.912161
0.969219	0.95847		0.916401	0.908303		0.912294	0.902781		0.922527	0.915754
0.970104	0.958584		0.917313	0.908987		0.921661	0.906221		0.912472	0.913816
0.970857	0.958286		0.919252	0.90625		0.923009	0.901322		0.916237	0.91338
0.970504	0.960005		0.915488	0.908987		0.898647	0.901847		0.931872	0.916714
0.96952	0.960638		0.918453	0.90625		0.917153	0.903438		0.919787	0.909203
0.968618	0.959712		0.916401	0.907961		0.927191	0.909051		0.905504	0.909395
0.967356	0.958846		0.916743	0.910356		0.908397	0.914844		0.9266	0.907828
0.96876	0.962171		0.913549	0.910584		0.920285	0.918761		0.908354	0.905279
0.971879	0.961217		0.920506	0.910356		0.913473	0.905896		0.928082	0.916125
0.9719	0.957234		0.916515	0.903285		0.911448	0.904589		0.922007	0.903518
0.970799	0.958948		0.921305	0.907162		0.923268	0.911641		0.921025	0.905454
0.970286	0.961842		0.917541	0.908645		0.91273	0.917348		0.92403	0.901906
0.969269	0.95831		0.916515	0.910128		0.913166	0.912385		0.921005	0.908962
0.970004	0.961346		0.918111	0.910242		0.922138	0.902826		0.915061	0.918999
0.970348	0.96059		0.916857	0.910926		0.912557	0.902978		0.922333	0.920414
0.971751	0.961384		0.917769	0.908759		0.915605	0.9062		0.921352	0.913315
0.969613	0.960528		0.918682	0.909786		0.913975	0.907835		0.923032	0.912273
0.968742	0.9586		0.914005	0.908987		0.902174	0.900453		0.925558	0.918369
0.970232	0.9587		0.916515	0.911496		0.908598	0.909161		0.923295	0.915472
0.971904	0.95979		0.917085	0.904083		0.912884	0.918371		0.921942	0.891651
0.971943	0.958315		0.919366	0.907048		0.911992	0.900974		0.927363	0.915057
0.969228	0.96146		0.910242	0.908189		0.907549	0.913232		0.913994	0.905498
0.971635	0.959589		0.914462	0.90682		0.916083	0.918521		0.914776	0.89779
0.972239	0.962035		0.920734	0.912067		0.918959	0.907202		0.923183	0.918194
0.970101	0.962341		0.918225	0.910014		0.91539	0.908682		0.920724	0.913141
0.97022	0.958197		0.918339	0.906592		0.9089	0.901389		0.927952	0.912794
0.970976	0.960296		0.919822	0.908303		0.915499	0.901411		0.924077	0.916213
0.970002	0.965163		0.918225	0.919024		0.917478	0.918046		0.919917	0.921003
0.970072	0.960974		0.91526	0.909215		0.916063	0.907811		0.915061	0.912532
0.96854	0.961876		0.917085	0.914804		0.918894	0.909968		0.915998	0.920828
0.971522	0.960796		0.919708	0.906478		0.91663	0.909376		0.923226	0.906781
0.970767	0.958891		0.918796	0.905794		0.919067	0.90546		0.919763	0.907741
0.969536	0.962219		0.918453	0.908645		0.906154	0.916432		0.932239	0.903233
0.970617	0.957444		0.916743	0.906706		0.92475	0.906589		0.909791	0.90996
0.970304	0.956933		0.916857	0.902486		0.926842	0.907288		0.907006	0.899707
0.972731	0.957978		0.918339	0.907847		0.908965	0.914931		0.928539	0.902255
0.969503	0.962558		0.918796	0.912751		0.922442	0.915498		0.916171	0.91127
0.969629	0.959613		0.915716	0.91161		0.907308	0.90361		0.926359	0.920612
0.970948	0.960904		0.921077	0.909443		0.925926	0.899973		0.917325	0.920805
0.970408	0.963199		0.919252	0.914576		0.922899	0.905894		0.916542	0.925356
0.97031	0.962534		0.915032	0.911154		0.916825	0.926819		0.913929	0.897095
0.972499	0.963661		0.918796	0.916971		0.912865	0.917153		0.923709	0.917889
0.972032	0.960057		0.91526	0.910014		0.914149	0.926469		0.916347	0.896526
0.969796	0.959975		0.916857	0.909329		0.909248	0.895425		0.925055	0.923464
0.971586	0.960968		0.917769	0.910698		0.927777	0.91674		0.908442	0.90537
0.971752	0.959554		0.91948	0.909557		0.91761	0.900084		0.921811	0.919111
0.972332	0.960918		0.91891	0.908987		0.916432	0.900018		0.922659	0.918956
0.971031	0.959169		0.920392	0.907048		0.912753	0.899886		0.929278	0.915907
0.969136	0.959109		0.918111	0.907391		0.915782	0.900647		0.919984	0.91632
0.971926	0.961621		0.921305	0.911154		0.915627	0.923119		0.928103	0.900166
0.969151	0.963119		0.916515	0.913891		0.923964	0.905766		0.911335	0.923136
0.97168	0.958825		0.922103	0.908189		0.919699	0.914539		0.925599	0.903691
0.970053	0.960778		0.917427	0.909443		0.926036	0.913321		0.90927	0.906763
0.972115	0.959454		0.919594	0.907847		0.929367	0.902218		0.910467	0.913906
0.972115	0.960355		0.916857	0.907276		0.922574	0.913907		0.911383	0.902929
0.971882	0.964098		0.917883	0.909786		0.906915	0.923923		0.930954	0.897573
0.972292	0.958616		0.916743	0.905794		0.918043	0.903784		0.91728	0.909071
0.969288	0.956701		0.915716	0.905452		0.903456	0.910075		0.928778	0.902885
0.972024	0.962259		0.917883	0.912865		0.919634	0.905136		0.917107	0.921047
0.970632	0.963514		0.91948	0.913207		0.926558	0.908878		0.912819	0.919282
0.968851	0.959048		0.910356	0.904881		0.903825	0.903455		0.918521	0.908785
0.972591	0.956882		0.917655	0.906364		0.915103	0.905589		0.921983	0.909635
0.971294	0.962053		0.92005	0.914234		0.918894	0.912862		0.92205	0.917431
0.971308	0.961101		0.91583	0.909557		0.909336	0.903848		0.922487	0.917212
0.97106	0.958836		0.918225	0.902943		0.914647	0.90352		0.922725	0.905366
0.970745	0.96323		0.915716	0.913093		0.916303	0.912689		0.915715	0.914775
0.969409	0.958889		0.91948	0.9099		0.915322	0.907051		0.92438	0.913122
0.971151	0.959808		0.918796	0.908417		0.919828	0.908225		0.919458	0.910094
0.972397	0.958684		0.917655	0.909557		0.916018	0.912732		0.921134	0.908047
0.97022	0.960485		0.919366	0.908759		0.914058	0.910534		0.926512	0.907831
0.968537	0.962016		0.915488	0.911154		0.916238	0.916345		0.915322	0.908633
0.972145	0.959155		0.920164	0.910698		0.921725	0.904503		0.918612	0.917629
0.973395	0.958881		0.919936	0.907619		0.915282	0.907309		0.924099	0.910245
0.969216	0.961544		0.916401	0.909101		0.912471	0.908507		0.920549	0.911726
0.970305	0.957156		0.913891	0.906364		0.904565	0.905284		0.924988	0.909744
0.971428	0.961053		0.918682	0.908303		0.90239	0.917412		0.935572	0.901687
0.970877	0.960968		0.918225	0.911268		0.916849	0.909814		0.919309	0.914383
0.970551	0.961157		0.916058	0.908531		0.911358	0.922245		0.922419	0.897268
0.969416	0.964163		0.915944	0.909329		0.905177	0.903237		0.927255	0.9183
0.970857	0.961726		0.916286	0.909557		0.91617	0.904935		0.918021	0.916624
0.971484	0.958562		0.918568	0.906592		0.917654	0.901215		0.919548	0.913294
0.970114	0.962426		0.918568	0.910698		0.920091	0.903697		0.917848	0.918803
0.968169	0.96081		0.915146	0.907847		0.921288	0.912926		0.910248	0.905237
0.970269	0.960612		0.915716	0.90625		0.915016	0.910098		0.918129	0.904192
0.970478	0.959506		0.916971	0.907505		0.917806	0.908505		0.916456	0.909916
0.971701	0.959316		0.917085	0.907619		0.920004	0.912536		0.914844	0.904606
0.971522	0.960744		0.916857	0.9099		0.921026	0.908986		0.914015	0.912814
0.970094	0.962291		0.913435	0.909329		0.907396	0.914213		0.921047	0.906
0.971279	0.963868		0.920278	0.910698		0.923726	0.906764		0.917957	0.917125
0.972204	0.959123		0.922673	0.91104		0.91837	0.904046		0.927994	0.918913
0.972281	0.963703		0.918339	0.913663		0.905613	0.9062		0.931348	0.922983
0.97053	0.962631		0.919936	0.914462		0.916217	0.903762		0.923554	0.926272
0.972127	0.961871		0.921533	0.912979		0.915715	0.904371		0.927951	0.923027
0.972806	0.959097		0.920963	0.909443		0.930128	0.905047		0.912839	0.914776
0.970311	0.959672		0.917541	0.906364		0.912709	0.905963		0.923443	0.906852
0.971226	0.962281		0.918796	0.909329		0.916084	0.895705		0.922529	0.924964
0.969905	0.960037		0.919024	0.910356		0.91347	0.915061		0.926121	0.907958
0.971352	0.958648		0.920392	0.903627		0.912731	0.896751		0.929148	0.911792
0.971531	0.960495		0.919252	0.912181		0.902281	0.91467		0.936379	0.911139
0.973434	0.964803		0.920164	0.914576		0.913974	0.922551		0.926319	0.90846
0.969914	0.960415		0.915146	0.909443		0.920833	0.908507		0.90938	0.912618
0.970744	0.959928		0.917541	0.910128		0.909162	0.902805		0.926384	0.918303
0.969325	0.959326		0.91526	0.902144		0.913842	0.909293		0.917413	0.896203
0.971476	0.96071		0.91891	0.909786		0.91114	0.909314		0.928841	0.911444
0.970475	0.962759		0.916857	0.908873		0.905371	0.918784		0.929692	0.901013
0.9691	0.958455		0.916971	0.908531		0.915475	0.906569		0.919263	0.912792
0.972881	0.960923		0.924384	0.907961		0.918198	0.908964		0.930913	0.909287
0.970298	0.959604		0.918453	0.913891		0.91245	0.912602		0.924599	0.916278
0.970542	0.961096		0.918111	0.909672		0.907246	0.909162		0.929106	0.911444
0.971693	0.961646		0.917313	0.909672		0.909813	0.90753		0.926099	0.912316
0.972491	0.957911		0.918225	0.904083		0.904523	0.909747		0.932676	0.901077
0.971376	0.963709		0.92062	0.917427		0.915625	0.925643		0.927492	0.91116
0.97141	0.959724		0.920392	0.910128		0.915869	0.902564		0.924513	0.919347
0.970798	0.960395		0.917085	0.908417		0.917739	0.914843		0.917434	0.904235
0.970938	0.962599		0.922901	0.908531		0.919044	0.900843		0.928646	0.918345
0.969301	0.96007		0.913207	0.913549		0.912253	0.921288		0.914909	0.90785
0.96957	0.959718		0.916515	0.906364		0.916066	0.918851		0.916196	0.895179
0.970824	0.960272		0.917883	0.907847		0.911382	0.91789		0.925186	0.901032
0.970948	0.958663		0.919366	0.907733		0.920876	0.893681		0.918132	0.923005
0.971881	0.963366		0.91891	0.912295		0.90866	0.919416		0.930084	0.907088
0.970141	0.961982		0.920164	0.908645		0.91182	0.903348		0.927975	0.915797
0.971483	0.965249		0.918111	0.914005		0.916804	0.914845		0.919961	0.914123
0.969717	0.962587		0.914462	0.916058		0.898275	0.909422		0.930979	0.924572
0.971821	0.962789		0.917199	0.910812		0.899862	0.907114		0.936267	0.91632
0.971962	0.958781		0.918453	0.907847		0.921811	0.907681		0.916149	0.909875
0.970275	0.960466		0.917427	0.906706		0.909162	0.907419		0.926079	0.908068
0.967965	0.962688		0.913549	0.912865		0.905676	0.903913		0.922659	0.923593
0.970608	0.962217		0.916857	0.912067		0.905963	0.902173		0.9273	0.923332
0.970748	0.96301		0.919252	0.911154		0.913121	0.904632		0.927861	0.919478
0.971375	0.962626		0.918111	0.912979		0.912449	0.907006		0.924207	0.920762
0.969689	0.962808		0.915602	0.908075		0.924491	0.914039		0.906376	0.903409
0.972634	0.966416		0.926665	0.917997		0.914714	0.918351		0.938817	0.918456
0.970716	0.959554		0.917427	0.908531		0.918653	0.904002		0.917282	0.914383
0.968091	0.961185		0.912979	0.912409		0.908744	0.910663		0.919782	0.916428
0.972347	0.961721		0.920164	0.91161		0.911252	0.914669		0.929715	0.910528
0.968867	0.961584		0.912181	0.912181		0.910077	0.909074		0.914322	0.917104
0.969063	0.956078		0.913093	0.906934		0.91027	0.918937		0.917086	0.896963
0.972006	0.961896		0.92062	0.913435		0.904894	0.912188		0.936922	0.916169
0.969829	0.958543		0.91469	0.904539		0.912469	0.908943		0.918608	0.902297
0.970227	0.960074		0.919024	0.907733		0.92031	0.907766		0.918045	0.910222
0.969795	0.961064		0.916058	0.910242		0.921331	0.913015		0.912229	0.909113
0.970744	0.959306		0.919252	0.906592		0.91563	0.9015		0.922466	0.912077
0.97059	0.959081		0.920734	0.908417		0.912687	0.903285		0.930214	0.913949
0.970825	0.956454		0.918339	0.905224		0.90757	0.900016		0.930497	0.912379
0.968662	0.958845		0.917655	0.907505		0.924314	0.9106		0.912143	0.904914
0.969312	0.961409		0.918111	0.910014		0.921856	0.904742		0.914648	0.916756
0.968492	0.962255		0.914234	0.907619		0.920549	0.915106		0.908334	0.901711
0.970339	0.961579		0.917085	0.907276		0.918763	0.909684		0.915694	0.906631
0.970736	0.962071		0.915488	0.911724		0.912381	0.906659		0.920502	0.917563
0.969714	0.962417		0.916743	0.912181		0.910162	0.913996		0.924423	0.911531
0.970685	0.961355		0.921419	0.910698		0.909987	0.903654		0.934481	0.91863
0.970379	0.961763		0.918339	0.910128		0.918479	0.907137		0.919328	0.914209
0.972334	0.961798		0.920734	0.909786		0.903651	0.911317		0.939163	0.909963
0.971166	0.961962		0.916172	0.913435		0.901648	0.908227		0.932022	0.919045
0.969872	0.959544		0.91526	0.907619		0.923422	0.895969		0.908202	0.920175
0.969621	0.9608		0.917313	0.904881		0.920266	0.913625		0.914605	0.897987
0.973164	0.960302		0.921305	0.909101		0.921637	0.912275		0.921637	0.907263
0.972476	0.96123		0.918453	0.908645		0.916194	0.907507		0.921093	0.911074
0.968618	0.95958		0.91469	0.906478		0.913166	0.909031		0.91776	0.905586
0.971255	0.960905		0.917427	0.911154		0.909313	0.911296		0.926296	0.912141
0.969608	0.956901		0.911839	0.907391		0.896054	0.898774		0.927865	0.918018
0.971953	0.963006		0.919024	0.915032		0.923967	0.91097		0.914322	0.919892
0.970884	0.956258		0.919252	0.90203		0.915539	0.906766		0.924292	0.899054
0.968727	0.962171		0.917085	0.912409		0.913797	0.92105		0.921723	0.905303
0.968478	0.961044		0.915032	0.912067		0.914624	0.911339		0.917215	0.91397
0.971621	0.95774		0.91891	0.905452		0.914234	0.902562		0.924358	0.911028
0.971072	0.962011		0.920734	0.912523		0.927256	0.908947		0.91404	0.915867
0.969548	0.956395		0.913891	0.900661		0.911796	0.911685		0.916651	0.892129
0.972226	0.962192		0.913891	0.91104		0.905198	0.908053		0.923443	0.914559
0.967447	0.957864		0.917769	0.904881		0.909771	0.901474		0.926449	0.910615
0.971062	0.960044		0.91526	0.904425		0.909836	0.907374		0.92168	0.904039
0.969832	0.961431		0.921077	0.909329		0.919635	0.904786		0.922596	0.914928
0.970732	0.957742		0.919708	0.907048		0.924642	0.913862		0.915779	0.902863
0.96969	0.96076		0.917541	0.908075		0.923595	0.915996		0.913143	0.903058
0.971071	0.958524		0.92005	0.906592		0.917871	0.908571		0.922269	0.907739
0.972472	0.963176		0.921989	0.91412		0.914819	0.901933		0.931345	0.927861
0.969314	0.962888		0.916286	0.912523		0.921091	0.912907		0.913056	0.913295
0.966965	0.960991		0.914234	0.909101		0.918088	0.902911		0.911446	0.917213
0.972532	0.961209		0.921875	0.914462		0.928277	0.919395		0.916693	0.910813
0.970338	0.962296		0.917085	0.909443		0.924098	0.912577		0.910359	0.909242
0.969376	0.964945		0.916172	0.915944		0.914255	0.913497		0.919567	0.918501
0.972548	0.959983		0.923586	0.907733		0.926711	0.902457		0.920875	0.913883
0.970196	0.961848		0.917427	0.911154		0.907267	0.905441		0.928234	0.916933
0.969715	0.959013		0.914462	0.909101		0.907874	0.909207		0.922941	0.90966
0.972491	0.960871		0.921989	0.910014		0.920984	0.908551		0.923879	0.913728
0.969839	0.959377		0.91583	0.907619		0.910271	0.909335		0.922116	0.907893
0.971224	0.959921		0.917883	0.911382		0.917262	0.912406		0.918633	0.912161
0.972065	0.962716		0.921647	0.911268		0.915629	0.906201		0.92793	0.917475
0.968251	0.961895		0.919252	0.910242		0.920179	0.921267		0.91872	0.900883
0.96904	0.961938		0.915602	0.9099		0.909813	0.914257		0.922724	0.906784
0.968933	0.961521		0.912523	0.91104		0.904891	0.908945		0.922157	0.913862
0.972662	0.961673		0.922331	0.907048		0.906679	0.91273		0.938468	0.904212
0.969622	0.959831		0.919252	0.90568		0.913318	0.908159		0.926774	0.905085
0.967013	0.96056		0.910926	0.910926		0.903302	0.913887		0.920546	0.909288
0.97376	0.960287		0.921647	0.905908		0.919786	0.902542		0.924554	0.91103
0.971413	0.96201		0.919936	0.911839		0.910663	0.907484		0.929932	0.918518
0.97106	0.962035		0.917541	0.912067		0.918239	0.911469		0.918435	0.914187
0.96997	0.958432		0.913663	0.909101		0.925338	0.916718		0.902759	0.902604
0.971476	0.958611		0.919138	0.90625		0.911449	0.893855		0.926429	0.920022
0.969321	0.962426		0.917085	0.914348		0.921854	0.914127		0.913363	0.915538
0.97187	0.962716		0.919366	0.910926		0.916108	0.91136		0.922444	0.912032
0.972841	0.962089		0.92005	0.912865		0.933633	0.907378		0.907875	0.919065
0.968049	0.95988		0.916401	0.907048		0.91887	0.883861		0.915452	0.931714
0.969914	0.963812		0.915602	0.914804		0.918632	0.917327		0.913232	0.913643
0.969921	0.960802		0.919708	0.909215		0.919025	0.89884		0.920962	0.921806
0.972389	0.960148		0.91948	0.911724		0.912601	0.921878		0.927167	0.902322
0.968054	0.961376		0.91526	0.91047		0.902388	0.917		0.929496	0.905543
0.971877	0.963018		0.918453	0.911953		0.908421	0.907923		0.928844	0.916018
0.971461	0.963308		0.920392	0.913207		0.933742	0.905286		0.908245	0.922483
0.968786	0.961365		0.917541	0.910698		0.919463	0.894921		0.914846	0.928035
0.969336	0.963801		0.916401	0.916629		0.904588	0.911904		0.928909	0.923244
0.969774	0.960862		0.916971	0.905794		0.912864	0.904654		0.921224	0.908417
0.968664	0.961352		0.91412	0.909215		0.91321	0.897666		0.916323	0.921808
0.972233	0.963385		0.9237	0.914918		0.92634	0.910991		0.921659	0.919762
0.971784	0.961182		0.91891	0.907961		0.925469	0.905568		0.91308	0.912357
0.972192	0.960802		0.925525	0.91104		0.925512	0.907922		0.926644	0.914602
0.97195	0.959456		0.919936	0.909329		0.919503	0.904524		0.92131	0.915732
0.972051	0.961774		0.917541	0.914005		0.917109	0.903219		0.918371	0.925445
0.971443	0.963395		0.918225	0.913321		0.91369	0.919894		0.923444	0.909026
0.970159	0.957494		0.917199	0.907276		0.921027	0.909182		0.914212	0.907871
0.971199	0.958497		0.919138	0.907162		0.918439	0.910687		0.919157	0.904608
0.96941	0.96377		0.918111	0.911496		0.919503	0.910642		0.917891	0.914056
0.97044	0.959674		0.914462	0.910242		0.917307	0.916826		0.911014	0.905107
0.966874	0.959106		0.914576	0.90625		0.91748	0.90435		0.911449	0.909658
0.970147	0.960728		0.91891	0.910242		0.902457	0.900386		0.934768	0.922111
0.969996	0.961447		0.915716	0.909101		0.918413	0.90716		0.914733	0.911663
0.969839	0.960045		0.91948	0.911839		0.924162	0.908943		0.916127	0.916755
0.969125	0.961289		0.914462	0.912295		0.921071	0.913298		0.908529	0.912967
0.969869	0.963482		0.917313	0.91161		0.922508	0.917327		0.912602	0.90722
0.972786	0.959842		0.919366	0.913207		0.906023	0.909618		0.93459	0.918541
0.967213	0.962543		0.916629	0.909101		0.913343	0.902368		0.920048	0.917388
0.971327	0.961957		0.918682	0.911268		0.913515	0.912514		0.924858	0.911726
0.969717	0.962337		0.914005	0.911154		0.913951	0.897647		0.914844	0.924401
0.968861	0.96012		0.912409	0.909786		0.922226	0.900192		0.902587	0.920501
0.969173	0.959836		0.911496	0.903513		0.9003	0.910532		0.92314	0.899096
0.969285	0.960116		0.915032	0.905794		0.916956	0.900845		0.913559	0.911597
0.97363	0.958034		0.920849	0.906478		0.920068	0.908356		0.923029	0.905892
0.970521	0.962938		0.916971	0.913891		0.923312	0.897057		0.91199	0.93178
0.9719	0.960654		0.916971	0.906022		0.911185	0.913603		0.924096	0.900186
0.967856	0.96102		0.913663	0.908417		0.905241	0.906179		0.923421	0.911814
0.967004	0.962356		0.916401	0.914804		0.910989	0.909681		0.923073	0.922807
0.969963	0.958877		0.916971	0.907847		0.915736	0.899668		0.918959	0.91767
0.972699	0.958406		0.927235	0.904311		0.926884	0.898951		0.928365	0.9104
0.969344	0.95954		0.91469	0.902714		0.913711	0.894398		0.916933	0.913054
0.969791	0.961093		0.912979	0.907276		0.909447	0.907964		0.915587	0.908112
0.971029	0.961308		0.920164	0.90203		0.918917	0.908983		0.921355	0.899137
0.969686	0.959155		0.916743	0.909786		0.919897	0.902023		0.913147	0.917521
0.972689	0.961488		0.91948	0.91161		0.921855	0.908205		0.917892	0.915604
0.970889	0.962732		0.91948	0.915944		0.911816	0.921594		0.928842	0.911836
0.970622	0.963067		0.918453	0.911724		0.907182	0.908509		0.929433	0.915865
0.972441	0.95828		0.922901	0.905566		0.913232	0.897948		0.933221	0.914644
0.972804	0.959728		0.923016	0.907505		0.919002	0.903173		0.927972	0.913599
0.969168	0.958988		0.916857	0.908645		0.922465	0.908053		0.911861	0.909942
0.970392	0.95685		0.917427	0.907162		0.913972	0.904023		0.92218	0.912009
0.972475	0.964604		0.917997	0.913435		0.909943	0.907353		0.927558	0.92135
0.969183	0.961425		0.910014	0.909672		0.892004	0.910208		0.928474	0.909877
0.971831	0.960626		0.917997	0.90625		0.914954	0.91443		0.921116	0.900012
0.969108	0.958364		0.919252	0.905338		0.92044	0.912512		0.918654	0.901338
0.971281	0.962077		0.916401	0.913093		0.913297	0.922659		0.92096	0.906042
0.969913	0.961303		0.916286	0.908189		0.906481	0.910316		0.927949	0.907155
0.97121	0.960756		0.917997	0.909101		0.898036	0.902369		0.93812	0.916888
0.969359	0.958287		0.912865	0.905794		0.915259	0.901083		0.910381	0.912205
0.970374	0.962204		0.920849	0.916515		0.913972	0.908552		0.928604	0.926053
0.96982	0.959959		0.918225	0.90682		0.90313	0.912275		0.933896	0.902995
0.968672	0.959667		0.916857	0.908417		0.903328	0.899952		0.930412	0.91828
0.972163	0.959197		0.920734	0.91161		0.922639	0.908401		0.919329	0.915777
0.967041	0.956768		0.908189	0.902714		0.897339	0.89466		0.919091	0.912423
0.972102	0.960797		0.919252	0.914005		0.91874	0.903392		0.921113	0.92588
0.969961	0.958418		0.91948	0.902714		0.927362	0.903957		0.912666	0.903647
0.973053	0.960569		0.916971	0.905566		0.914037	0.911446		0.921244	0.902275
0.97299	0.959265		0.922559	0.9099		0.921832	0.90457		0.924596	0.915343
0.971613	0.959885		0.916401	0.905109		0.909878	0.906678		0.924292	0.905477
0.972509	0.95979		0.922673	0.90568		0.923727	0.902326		0.922377	0.909877
0.970403	0.962742		0.917769	0.914234		0.915998	0.907832		0.919917	0.922569
0.969483	0.957106		0.915032	0.903399		0.910295	0.899646		0.919787	0.90896
0.966124	0.956942		0.91583	0.904881		0.908463	0.907311		0.924531	0.903823
0.970958	0.961656		0.919138	0.912295		0.911555	0.909052		0.927906	0.91717
0.970249	0.962917		0.916857	0.913321		0.919763	0.923836		0.915408	0.904824
0.969716	0.96047		0.916286	0.908759		0.925861	0.917894		0.907202	0.900514
0.969216	0.961631		0.916172	0.913549		0.907156	0.904331		0.926948	0.92292
0.970849	0.961498		0.920734	0.908189		0.909748	0.907421		0.932871	0.909898
0.972696	0.963658		0.918225	0.912181		0.911207	0.905069		0.926013	0.920328
0.973523	0.959536		0.916172	0.90682		0.916129	0.901803		0.916412	0.912925
0.971633	0.960972		0.920392	0.905452		0.918523	0.904849		0.923204	0.908611
0.969929	0.962178		0.92005	0.912409		0.908553	0.904351		0.931327	0.921112
0.971049	0.961356		0.915146	0.910584		0.898491	0.908291		0.933306	0.913905
0.967605	0.963163		0.912181	0.912523		0.91541	0.916259		0.909575	0.91029
0.9668	0.962652		0.908873	0.908303		0.91541	0.892791		0.902955	0.923444
0.970288	0.961805		0.922103	0.910242		0.914321	0.911513		0.930651	0.910551
0.967163	0.964785		0.913435	0.911268		0.91332	0.905198		0.914017	0.919107
0.971682	0.959204		0.915716	0.904197		0.920526	0.910096		0.911751	0.900903
0.968541	0.958976		0.917997	0.906022		0.914668	0.910966		0.922854	0.903821
0.970685	0.959343		0.916971	0.908759		0.922027	0.905939		0.913796	0.913055
0.9694	0.962618		0.919024	0.912637		0.929281	0.90962		0.908444	0.9168
0.971817	0.960099		0.921305	0.908645		0.916414	0.910685		0.92558	0.908351
0.968357	0.960457		0.913207	0.908873		0.901476	0.90548		0.925056	0.914382
0.972257	0.961287		0.924042	0.91104		0.920333	0.913994		0.927582	0.910071
0.969933	0.962614		0.920164	0.909443		0.921335	0.912381		0.917982	0.909329
0.970643	0.963874		0.917997	0.909101		0.907419	0.918827		0.929649	0.901905
0.972396	0.961261		0.921533	0.910698		0.909902	0.899907		0.933678	0.923635
0.971686	0.959747		0.91891	0.904653		0.926405	0.909353		0.912665	0.903601
0.973402	0.959881		0.921191	0.906706		0.921899	0.898971		0.920962	0.916429
0.97322	0.960898		0.92313	0.910014		0.918631	0.910273		0.929256	0.910661
0.971879	0.963379		0.91948	0.913093		0.925664	0.911559		0.914407	0.91493
0.968328	0.955289		0.912865	0.899863		0.911185	0.905217		0.915757	0.897767
0.96964	0.961411		0.916286	0.908417		0.909117	0.902348		0.924336	0.915212
0.968174	0.962422		0.913435	0.913207		0.910925	0.9165		0.916803	0.911161
0.970473	0.960928		0.916857	0.909443		0.921248	0.908704		0.911472	0.911705
0.972162	0.961051		0.923928	0.909443		0.925362	0.903632		0.922466	0.916213
0.970342	0.958939		0.917541	0.907961		0.906482	0.911925		0.92954	0.906434
0.971473	0.960387		0.91891	0.908873		0.902779	0.904199		0.936767	0.914232
0.971537	0.963778		0.918682	0.912067		0.923944	0.907486		0.914842	0.917541
0.971435	0.959504		0.919024	0.909786		0.91831	0.917065		0.918331	0.903736
0.974067	0.958266		0.923244	0.909101		0.921202	0.912295		0.925492	0.908263
0.971594	0.962299		0.919594	0.9099		0.926124	0.918939		0.912733	0.901994
0.971908	0.959962		0.920278	0.90682		0.919565	0.915017		0.923376	0.900795
0.971743	0.962147		0.91891	0.910356		0.928144	0.901825		0.912075	0.919892
0.972109	0.963276		0.924042	0.916401		0.914672	0.898254		0.933178	0.935699
0.971152	0.960542		0.916971	0.908645		0.905372	0.912536		0.929714	0.906457
0.972082	0.960803		0.922901	0.907847		0.922313	0.913166		0.923706	0.90491
0.970544	0.959816		0.91526	0.908759		0.904719	0.910187		0.926449	0.907831
0.972309	0.961513		0.921989	0.911953		0.919371	0.907138		0.926338	0.917346
0.970924	0.958772		0.916857	0.904767		0.919502	0.899363		0.915735	0.912118
0.967883	0.960403		0.91412	0.91047		0.914038	0.902389		0.914865	0.920501
0.970038	0.959582		0.916629	0.905794		0.926536	0.918698		0.907636	0.894265
0.970025	0.959612		0.918453	0.907162		0.912535	0.90448		0.92575	0.911747
0.967805	0.959793		0.909672	0.91047		0.905504	0.905918		0.913865	0.915973
0.967751	0.960066		0.912979	0.909557		0.914605	0.919393		0.911752	0.902514
0.968422	0.962526		0.916058	0.909101		0.90975	0.913559		0.922769	0.906891
0.971435	0.958897		0.921305	0.903627		0.921638	0.917891		0.921289	0.891976
0.972113	0.95883		0.917655	0.909101		0.924682	0.907899		0.913403	0.911488
0.968964	0.961803		0.921305	0.907162		0.920375	0.902388		0.922639	0.914468
0.970368	0.958733		0.917085	0.903171		0.917128	0.906679		0.918869	0.901297
0.973911	0.963972		0.924498	0.91469		0.926949	0.914691		0.922986	0.916777
0.966679	0.95827		0.910584	0.905794		0.906156	0.894988		0.91578	0.917693
0.969434	0.961892		0.913321	0.912181		0.918763	0.91578		0.908247	0.910572
0.97014	0.963654		0.918453	0.911953		0.919438	0.902042		0.917957	0.92318
0.968467	0.962046		0.919024	0.908873		0.911861	0.916959		0.926971	0.900886
0.970773	0.958243		0.914804	0.905452		0.912537	0.897904		0.917348	0.914839
0.97145	0.959371		0.917655	0.906478		0.926446	0.897404		0.911031	0.916757
0.970216	0.961483		0.914804	0.9099		0.905244	0.908594		0.923838	0.913098
0.971488	0.959252		0.918682	0.908645		0.915696	0.892658		0.920725	0.925815
0.972461	0.960224		0.919252	0.910812		0.921702	0.912971		0.917435	0.91055
0.972538	0.962604		0.923358	0.913093		0.924642	0.912233		0.922486	0.914516
0.971467	0.961455		0.920164	0.909443		0.914386	0.898579		0.926927	0.921982
0.971425	0.95952		0.917769	0.905452		0.911534	0.902955		0.925098	0.909571
0.972077	0.959368		0.919024	0.907961		0.915258	0.901519		0.923075	0.916146
0.969107	0.95888		0.915032	0.903855		0.921941	0.914973		0.909464	0.895091
0.973994	0.960471		0.923814	0.908987		0.922399	0.900625		0.926035	0.919607
0.96803	0.958232		0.912865	0.905224		0.904154	0.896445		0.921877	0.916254
0.969686	0.96489		0.915716	0.912865		0.906743	0.91419		0.926164	0.913554
0.971465	0.958559		0.912865	0.908645		0.92401	0.9089		0.902563	0.910376
0.971133	0.962384		0.918682	0.907162		0.912255	0.905178		0.924948	0.909726
0.970949	0.962115		0.917769	0.909101		0.910924	0.911731		0.925773	0.90796
0.969809	0.963651		0.916743	0.912409		0.904674	0.903021		0.930388	0.923245
0.967703	0.963215		0.916971	0.913435		0.920876	0.897883		0.913103	0.930299
0.971694	0.964058		0.920963	0.914005		0.918656	0.91421		0.923097	0.916493
0.971036	0.959824		0.91412	0.909557		0.910489	0.912317		0.918653	0.908917
0.969538	0.95966		0.917769	0.907391		0.919983	0.902629		0.915737	0.913773
0.974431	0.961583		0.920963	0.905452		0.912363	0.910207		0.929585	0.902211
0.971581	0.963794		0.920392	0.912409		0.918285	0.902783		0.922727	0.92318
0.97285	0.960555		0.922787	0.911724		0.918219	0.904393		0.928125	0.920718
0.97074	0.958077		0.917655	0.904083		0.903479	0.905459		0.932415	0.904562
0.969878	0.957142		0.916058	0.907391		0.905286	0.908399		0.927211	0.908264
0.970883	0.962134		0.919594	0.909672		0.908179	0.903979		0.932587	0.9168
0.966714	0.959093		0.917541	0.911154		0.907591	0.912795		0.929147	0.912204
0.968623	0.959546		0.913435	0.910812		0.915477	0.921767		0.911209	0.901776
0.972064	0.962732		0.915488	0.911724		0.909268	0.905918		0.923268	0.918803
0.970193	0.962708		0.918568	0.915146		0.909922	0.917653		0.928212	0.914209
0.966723	0.961164		0.913891	0.910014		0.915737	0.89969		0.912167	0.922133
0.970466	0.959781		0.91583	0.910014		0.909207	0.91208		0.922139	0.909114
0.971189	0.956215		0.921875	0.903627		0.922768	0.888958		0.922202	0.918934
0.970227	0.963021		0.920164	0.912295		0.913274	0.92573		0.928885	0.900709
0.971969	0.959352		0.919252	0.906934		0.917043	0.914603		0.922007	0.901709
0.967292	0.958612		0.911382	0.906478		0.914277	0.918435		0.909487	0.897332
0.969688	0.959768		0.916629	0.909101		0.911208	0.900714		0.922335	0.91902
0.970244	0.959334		0.91948	0.907619		0.910425	0.903459		0.928801	0.91249
0.970626	0.959661		0.919024	0.905452		0.915888	0.898732		0.923291	0.913795
0.970378	0.961842		0.917883	0.912181		0.908662	0.912297		0.927081	0.91323
0.969636	0.956551		0.915032	0.906364		0.902671	0.908401		0.928994	0.904804
0.969193	0.960946		0.914576	0.910128		0.905917	0.904307		0.924205	0.916801
0.969962	0.959185		0.913891	0.909557		0.917217	0.91036		0.911034	0.909985
0.973312	0.962628		0.917655	0.912865		0.935659	0.917544		0.900712	0.909941
0.969201	0.964812		0.916172	0.915716		0.896903	0.909511		0.936137	0.922897
0.970919	0.959387		0.91469	0.906136		0.912731	0.900823		0.917912	0.91262
0.97075	0.963017		0.917655	0.911953		0.920289	0.907048		0.914737	0.918911
0.972421	0.959753		0.921077	0.907505		0.918785	0.917805		0.923858	0.899162
0.972071	0.95973		0.917313	0.903855		0.899843	0.912033		0.934854	0.898269
0.970492	0.959134		0.917769	0.91161		0.900236	0.914627		0.934768	0.910115
0.969996	0.960605		0.91161	0.911953		0.900079	0.898515		0.925488	0.926403
0.96711	0.96272		0.916401	0.91161		0.908703	0.903437		0.925033	0.920285
0.971767	0.962244		0.92005	0.909101		0.916348	0.917061		0.923619	0.904734
0.973787	0.957542		0.920278	0.910926		0.91837	0.915237		0.923356	0.907938
0.9686	0.962431		0.913777	0.909101		0.912688	0.907332		0.915975	0.912793
0.971652	0.961084		0.921305	0.909101		0.928147	0.903		0.915431	0.916756
0.967254	0.963834		0.912181	0.913093		0.907876	0.917805		0.917434	0.910202
0.97047	0.958486		0.913891	0.908075		0.900951	0.909399		0.928646	0.909264
0.967619	0.960364		0.911382	0.909215		0.899495	0.906921		0.923684	0.911924
0.969157	0.960803		0.919252	0.913891		0.919677	0.916674		0.919829	0.91225
0.971999	0.959654		0.920506	0.909443		0.926818	0.910555		0.915083	0.909767
0.972474	0.961818		0.920278	0.919252		0.916976	0.915323		0.925141	0.924443
0.97159	0.958094		0.918682	0.907619		0.914735	0.901237		0.923313	0.915124
0.970951	0.959555		0.92062	0.910014		0.913646	0.898732		0.928191	0.922701
0.970563	0.958637		0.920278	0.907733		0.931021	0.900799		0.91038	0.917081
0.970068	0.960425		0.916857	0.909329		0.904348	0.907987		0.93065	0.911857
0.965438	0.961029		0.910926	0.908645		0.908202	0.910948		0.91493	0.907221
0.968197	0.962224		0.913321	0.912523		0.896556	0.908945		0.929869	0.916649
0.971585	0.959686		0.920278	0.910128		0.916651	0.91887		0.92475	0.9038
0.971668	0.961488		0.921761	0.91104		0.91996	0.919873		0.924662	0.904105
0.973974	0.963312		0.925639	0.914804		0.92118	0.906745		0.930717	0.923986
0.969992	0.960735		0.915146	0.907847		0.928801	0.909599		0.901889	0.906959
0.971157	0.959803		0.921761	0.904767		0.920743	0.895292		0.924444	0.915863
0.972156	0.961606		0.921419	0.912067		0.912906	0.906288		0.930521	0.919238
0.972801	0.961167		0.919708	0.908303		0.903262	0.895466		0.936334	0.922548
0.970508	0.961639		0.918453	0.912523		0.927036	0.915563		0.910967	0.910813
0.969542	0.961934		0.914576	0.911382		0.916738	0.90927		0.913058	0.915015
0.969667	0.959736		0.916172	0.910584		0.926951	0.903502		0.905439	0.918304
0.97151	0.962163		0.919252	0.913207		0.924489	0.907918		0.915169	0.921044
0.971739	0.96144		0.920392	0.910584		0.915759	0.915715		0.925469	0.907414
0.970824	0.958777		0.920734	0.908531		0.921312	0.917066		0.919918	0.90082
0.970883	0.961488		0.916058	0.905224		0.906657	0.893898		0.926144	0.918193
0.971281	0.962832		0.921647	0.91469		0.915126	0.910163		0.929735	0.920893
0.970055	0.960924		0.917085	0.908645		0.917196	0.910163		0.917413	0.908787
0.969952	0.962411		0.918225	0.913207		0.913626	0.912535		0.922879	0.91608
0.968135	0.959178		0.917541	0.905908		0.907027	0.904393		0.928757	0.908875
0.968709	0.960404		0.917883	0.910926		0.917151	0.913101		0.919851	0.911419
0.96822	0.963308		0.910926	0.91412		0.909964	0.91885		0.914057	0.910834
0.971888	0.958403		0.923814	0.904197		0.927994	0.894269		0.920982	0.91571
0.971442	0.960899		0.91891	0.912409		0.920415	0.908314		0.91974	0.917215
0.970332	0.959938		0.919936	0.909215		0.913583	0.908723		0.92608	0.912291
0.971845	0.963151		0.918111	0.911953		0.910704	0.904587		0.927622	0.92198
0.966283	0.958688		0.913093	0.905908		0.908223	0.902955		0.91961	0.910724
0.972584	0.959791		0.921989	0.909443		0.908203	0.913321		0.936486	0.906589
0.970713	0.959564		0.916172	0.907619		0.902387	0.917892		0.931868	0.899054
0.972248	0.961158		0.920506	0.908531		0.912036	0.91075		0.929171	0.908351
0.969967	0.959833		0.916743	0.907391		0.905918	0.89684		0.927908	0.918695
0.974742	0.957025		0.922787	0.905908		0.921896	0.886822		0.925488	0.926272
0.971057	0.960671		0.921305	0.910926		0.916303	0.906353		0.926949	0.916757
0.972865	0.961091		0.919708	0.909557		0.917176	0.904352		0.921465	0.914864
0.971978	0.963403		0.920164	0.912409		0.917347	0.911317		0.924118	0.915253
0.970347	0.958089		0.917655	0.903627		0.922139	0.890654		0.912908	0.918106
0.970931	0.95902		0.921077	0.904767		0.928974	0.911775		0.914081	0.89899
0.972883	0.963486		0.922103	0.908189		0.920462	0.925576		0.923859	0.893761
0.970795	0.95923		0.91891	0.911268		0.916086	0.90583		0.921986	0.918215
0.974597	0.960183		0.921419	0.906706		0.920112	0.910335		0.924248	0.905454
0.969035	0.960716		0.914462	0.908873		0.905848	0.914105		0.925444	0.904608
0.970308	0.960145		0.917655	0.908189		0.914255	0.904044		0.92218	0.914621
0.972007	0.961732		0.919024	0.910242		0.907552	0.916366		0.930217	0.90663
0.970089	0.961432		0.919024	0.910242		0.909095	0.901107		0.930214	0.920415
0.973888	0.96013		0.921875	0.910014		0.9175	0.907484		0.926667	0.914708
0.970034	0.962524		0.921077	0.911839		0.922028	0.911707		0.921157	0.91449
0.969213	0.959114		0.916286	0.907961		0.903456	0.915539		0.930019	0.903124
0.970853	0.957539		0.916971	0.907048		0.910617	0.908726		0.92577	0.906915
0.968806	0.963156		0.914005	0.91469		0.911383	0.909661		0.916565	0.921633
0.970924	0.957725		0.916743	0.906592		0.924339	0.909378		0.908923	0.905978
0.970736	0.961081		0.916743	0.912181		0.913188	0.912168		0.921397	0.912925
0.970148	0.960253		0.916401	0.912409		0.92806	0.914018		0.905611	0.911837
0.971592	0.960296		0.92062	0.904767		0.916432	0.905719		0.926143	0.906586
0.971857	0.96237		0.922901	0.908759		0.93174	0.916542		0.914757	0.902582
0.971642	0.959538		0.917199	0.910014		0.903891	0.906808		0.931739	0.915862
0.97026	0.964598		0.917997	0.917085		0.91395	0.91759		0.923508	0.916498
0.96979	0.960048		0.915488	0.908987		0.911882	0.905742		0.920068	0.913991
0.971039	0.962036		0.918568	0.912523		0.918916	0.898167		0.918285	0.927905
0.971475	0.959963		0.918568	0.912295		0.905721	0.909641		0.931936	0.9158
0.970922	0.958577		0.912979	0.908531		0.917131	0.909531		0.909357	0.909396
0.971645	0.958668		0.921647	0.9026		0.912448	0.921158		0.931978	0.885664
0.970174	0.961989		0.913549	0.911382		0.92647	0.904087		0.901626	0.92074
0.9713	0.960662		0.916971	0.909443		0.917957	0.901258		0.916673	0.919368
0.973653	0.960754		0.922787	0.9026		0.91898	0.920046		0.92758	0.888078
0.970893	0.962191		0.913435	0.913549		0.906567	0.899387		0.922331	0.928515
0.9708	0.960321		0.914918	0.904995		0.913752	0.893202		0.91839	0.91828
0.968697	0.961425		0.915146	0.911382		0.908596	0.919197		0.921899	0.906107
0.970942	0.961921		0.91891	0.914234		0.922334	0.912971		0.916411	0.917105
0.968955	0.959637		0.916286	0.907961		0.911076	0.901278		0.922637	0.91732
0.973005	0.961569		0.918111	0.906136		0.923137	0.916106		0.914885	0.898226
0.969866	0.960851		0.916172	0.90682		0.908114	0.90975		0.925946	0.90526
0.969537	0.963887		0.917541	0.911268		0.920462	0.902959		0.914714	0.919785
0.969749	0.963292		0.917541	0.910698		0.917871	0.896011		0.917718	0.926533
0.971623	0.95989		0.917085	0.906478		0.92595	0.911988		0.907922	0.904624
0.971633	0.959895		0.917997	0.907961		0.907309	0.915189		0.92991	0.904146
0.968458	0.958744		0.91891	0.908759		0.908682	0.902673		0.930149	0.91632
0.969715	0.957891		0.914918	0.907847		0.91591	0.897577		0.915039	0.920347
0.971792	0.958278		0.919366	0.904767		0.919025	0.907745		0.9202	0.904191
0.969892	0.963471		0.918339	0.910242		0.919396	0.91134		0.91711	0.910073
0.96892	0.9644		0.91161	0.917427		0.903739	0.92534		0.920526	0.910638
0.969915	0.963852		0.917541	0.91161		0.910837	0.91332		0.925229	0.911357
0.97304	0.959971		0.920963	0.907162		0.917216	0.901955		0.925969	0.9136
0.970179	0.960554		0.916629	0.907048		0.911293	0.907289		0.923399	0.908178
0.972708	0.961779		0.920278	0.9099		0.92438	0.900017		0.917086	0.92135
0.97083	0.96059		0.917655	0.91047		0.91075	0.910034		0.925599	0.911445
0.974155	0.957678		0.923586	0.90625		0.921574	0.916518		0.925362	0.899051
0.969249	0.962692		0.918111	0.909443		0.917196	0.913014		0.919025	0.908111
0.970649	0.958722		0.91583	0.908531		0.91038	0.906919		0.922203	0.911531
0.968301	0.95844		0.916401	0.906478		0.908769	0.900082		0.925185	0.914318
0.968331	0.959332		0.909443	0.907961		0.9089	0.911906		0.910837	0.90513
0.970532	0.959794		0.918568	0.908303		0.916215	0.921637		0.921659	0.896941
0.972909	0.959121		0.921989	0.907391		0.922205	0.894771		0.921204	0.92046
0.968856	0.963678		0.915146	0.914005		0.913363	0.914865		0.917413	0.915035
0.972989	0.96002		0.920506	0.906136		0.919852	0.901083		0.921377	0.912924
0.96808	0.962037		0.915716	0.911496		0.91112	0.913734		0.921614	0.910573
0.971255	0.963349		0.918796	0.916857		0.913383	0.923095		0.925794	0.91238
0.973407	0.962261		0.921533	0.915032		0.913887	0.913145		0.929389	0.918868
0.970026	0.958902		0.917427	0.906022		0.910314	0.902826		0.926012	0.910356
0.972012	0.960734		0.919252	0.911268		0.919894	0.923227		0.920154	0.900471
0.96838	0.962917		0.919024	0.91047		0.920114	0.915608		0.918023	0.905937
0.969584	0.959182		0.914348	0.909443		0.898207	0.911534		0.932238	0.909526
0.971552	0.959565		0.917541	0.905908		0.917042	0.903694		0.919111	0.910745
0.970865	0.960232		0.92005	0.906706		0.907832	0.904174		0.933524	0.911681
0.972494	0.955282		0.920734	0.906022		0.917651	0.889326		0.925206	0.924289
0.969638	0.960428		0.91526	0.909329		0.921506	0.903261		0.909901	0.916995
0.971933	0.963288		0.919594	0.908873		0.925358	0.907507		0.915712	0.911813
0.968578	0.960463		0.913435	0.910926		0.906873	0.913603		0.921505	0.909746
0.969648	0.960827		0.915146	0.907048		0.911337	0.906833		0.920481	0.908157
0.968552	0.96139		0.914576	0.910242		0.925448	0.897732		0.904262	0.923442
0.972406	0.958156		0.921305	0.906934		0.916282	0.904087		0.926493	0.911835
0.969718	0.961336		0.912751	0.910356		0.905088	0.91382		0.92168	0.908982
0.969232	0.959264		0.915032	0.907276		0.90788	0.901366		0.921009	0.914819
0.971905	0.95715		0.920849	0.906022		0.914147	0.910987		0.928408	0.904299
0.96796	0.963505		0.911839	0.908873		0.909248	0.905591		0.91504	0.913403
0.966308	0.961226		0.911839	0.908873		0.903738	0.902519		0.921157	0.91756
0.969156	0.957768		0.917313	0.904767		0.908943	0.903825		0.926666	0.908393
0.970403	0.957481		0.915716	0.903741		0.905046	0.90043		0.927276	0.908874
0.969911	0.959079		0.917655	0.905224		0.925361	0.904089		0.910446	0.907481
0.971102	0.962535		0.919138	0.907961		0.912818	0.923096		0.926622	0.894438
0.970137	0.961738		0.915374	0.91047		0.918739	0.912255		0.913883	0.909485
0.968217	0.958784		0.911268	0.905566		0.918111	0.90337		0.904502	0.909136
0.971436	0.956422		0.92005	0.902828		0.911121	0.906678		0.929193	0.90123
0.971983	0.962072		0.921077	0.913321		0.914803	0.921463		0.926734	0.907045
0.970056	0.956399		0.919594	0.902372		0.927842	0.904416		0.912274	0.900929
0.971767	0.958226		0.916401	0.903969		0.928952	0.904479		0.905088	0.905672
0.969561	0.965429		0.915944	0.913549		0.914125	0.909792		0.918632	0.919064
0.970671	0.95958		0.917541	0.911268		0.921725	0.917761		0.913234	0.906739
0.970434	0.958713		0.916515	0.90203		0.909575	0.91321		0.924076	0.893131
0.970613	0.959181		0.917313	0.908303		0.919918	0.910488		0.914931	0.908437
0.972592	0.955627		0.916401	0.900776		0.91674	0.893505		0.915651	0.910223
0.970005	0.955348		0.918453	0.899749		0.916695	0.897166		0.920527	0.903084
0.968918	0.959129		0.913891	0.906022		0.917019	0.893814		0.912816	0.918218
0.971368	0.961938		0.920963	0.910926		0.913058	0.913668		0.930018	0.910071
0.971576	0.962868		0.920278	0.913321		0.921201	0.920505		0.920199	0.908046
0.971523	0.962089		0.921191	0.908417		0.923051	0.902522		0.920591	0.914994
0.969542	0.958458		0.916743	0.908189		0.906286	0.915997		0.928277	0.902906
0.970001	0.957798		0.918339	0.906136		0.915257	0.906634		0.922616	0.908002
0.970968	0.964669		0.91583	0.91469		0.909205	0.905071		0.922857	0.924314
0.969812	0.959737		0.915146	0.910014		0.907135	0.911339		0.924466	0.910224
0.971207	0.962764		0.921077	0.911839		0.926557	0.905984		0.916498	0.918325
0.969958	0.956996		0.915374	0.907961		0.915388	0.909182		0.916389	0.908634
0.967868	0.959782		0.917427	0.91047		0.918873	0.918979		0.916108	0.904648
0.969693	0.961335		0.916401	0.9099		0.916282	0.91652		0.916673	0.905324
0.97264	0.955183		0.919252	0.903057		0.929	0.905916		0.907989	0.90245
0.967039	0.960925		0.91583	0.910128		0.913187	0.910794		0.920176	0.911421
0.969176	0.956843		0.917199	0.905338		0.907439	0.906568		0.928777	0.906847
0.970757	0.962189		0.919024	0.912409		0.916456	0.909292		0.922116	0.9173
0.970031	0.962616		0.916857	0.911953		0.909401	0.91467		0.924729	0.91079
0.970009	0.959071		0.91583	0.906364		0.90964	0.897209		0.922465	0.916431
0.968567	0.956314		0.918111	0.902714		0.920048	0.89686		0.916521	0.909681
0.972001	0.961695		0.919252	0.910698		0.91343	0.915344		0.924818	0.907981
0.968651	0.959479		0.914234	0.909443		0.91428	0.909206		0.914018	0.910878
0.970215	0.962954		0.918453	0.91891		0.911253	0.920221		0.925166	0.91963
0.966979	0.958101		0.908303	0.906706		0.900039	0.904895		0.917065	0.909702
0.971441	0.960678		0.917883	0.908645		0.907983	0.905766		0.929517	0.912728
0.96868	0.962203		0.912523	0.913663		0.894683	0.909988		0.930673	0.919172
0.969503	0.962593		0.919936	0.914462		0.909663	0.920025		0.930434	0.910964
0.969292	0.96085		0.911496	0.912295		0.892135	0.90337		0.931565	0.922418
0.971341	0.957971		0.917997	0.904311		0.913583	0.91306		0.922053	0.896725
0.968128	0.960575		0.911496	0.908987		0.918282	0.911622		0.906502	0.907721
0.972882	0.960194		0.917541	0.907733		0.923161	0.894205		0.912644	0.921614
0.968245	0.959128		0.913549	0.907619		0.913972	0.90742		0.913799	0.909092
0.969499	0.958032		0.917427	0.908645		0.90607	0.918741		0.928997	0.900556
0.966359	0.960512		0.911724	0.907847		0.913056	0.9116		0.912055	0.905696
0.971706	0.960138		0.923472	0.90682		0.920526	0.902129		0.927276	0.913011
0.969057	0.9604		0.911268	0.907619		0.904721	0.894835		0.917697	0.921395
0.971735	0.962468		0.919366	0.910698		0.916431	0.90986		0.923921	0.912164
0.970452	0.959016		0.917997	0.911839		0.912601	0.915106		0.92438	0.91018
0.966826	0.95992		0.916971	0.907961		0.921092	0.914083		0.913863	0.902779
0.972102	0.962517		0.925411	0.911724		0.920745	0.90583		0.930477	0.919151
0.96855	0.961042		0.91161	0.908873		0.903847	0.914081		0.920612	0.906042
0.970752	0.961445		0.921533	0.913891		0.923444	0.907702		0.920222	0.921829
0.968199	0.957741		0.916058	0.907847		0.914171	0.914494		0.917393	0.903691
0.96883	0.962601		0.918339	0.908759		0.909902	0.89118		0.92758	0.926208
0.969406	0.964962		0.915374	0.917085		0.909706	0.908834		0.92168	0.92712
0.970392	0.959633		0.91948	0.907733		0.914648	0.906114		0.924686	0.91079
0.973114	0.958279		0.920849	0.903741		0.917238	0.896336		0.92562	0.912924
0.972613	0.958073		0.918796	0.906706		0.909248	0.911403		0.928953	0.903887
0.972133	0.961957		0.923586	0.913435		0.929063	0.918893		0.918198	0.910093
0.972074	0.964842		0.918568	0.913093		0.903782	0.917479		0.934395	0.910028
0.969795	0.957927		0.91891	0.90568		0.916738	0.893617		0.921724	0.918521
0.972823	0.960967		0.922445	0.913321		0.915367	0.904262		0.930085	0.924072
0.969209	0.958996		0.914005	0.907961		0.907179	0.906461		0.922027	0.911443
0.969804	0.961552		0.91583	0.915374		0.917828	0.912252		0.91393	0.920587
0.971638	0.96		0.920734	0.906136		0.922595	0.905569		0.91972	0.908416
0.969707	0.960384		0.918568	0.913435		0.916411	0.907004		0.921854	0.922285
0.97069	0.96116		0.923814	0.911382		0.918544	0.908943		0.93028	0.915776
0.969412	0.962891		0.916172	0.915488		0.910858	0.922335		0.923007	0.909746
0.972397	0.9604		0.922901	0.908531		0.922595	0.911293		0.924097	0.908415
0.966833	0.957462		0.916286	0.900205		0.913101	0.909878		0.920417	0.892891
0.967128	0.959775		0.91412	0.909786		0.916867	0.909009		0.91297	0.912119
0.969733	0.960645		0.913663	0.906478		0.924748	0.900774		0.904629	0.915947
0.967954	0.960967		0.913207	0.908417		0.903802	0.910925		0.924227	0.907198
0.969524	0.959499		0.912181	0.907961		0.909051	0.90494		0.916389	0.911162
0.969796	0.958016		0.915716	0.911953		0.901036	0.914169		0.932717	0.910922
0.974501	0.95929		0.925411	0.909329		0.9143	0.906355		0.937161	0.9126
0.97481	0.954341		0.925981	0.904767		0.925144	0.918544		0.926994	0.893652
0.972075	0.962432		0.919252	0.913093		0.912382	0.903656		0.927319	0.922659
0.969204	0.960913		0.916857	0.905224		0.917174	0.915888		0.917	0.896875
0.97162	0.962263		0.919252	0.907505		0.91639	0.910925		0.922791	0.905826
0.969838	0.962143		0.916743	0.912523		0.913625	0.905853		0.920157	0.919893
0.971473	0.96169		0.917655	0.910584		0.902149	0.901651		0.934221	0.920893
0.970476	0.960325		0.915944	0.90682		0.905896	0.896643		0.926232	0.91828
0.970909	0.959017		0.919024	0.90625		0.917916	0.901911		0.919875	0.912357
0.970947	0.959765		0.921305	0.907619		0.926123	0.90337		0.916978	0.913251
0.970924	0.959687		0.919138	0.905794		0.903241	0.903936		0.934833	0.909157
0.971045	0.957409		0.919138	0.903741		0.918133	0.892199		0.920244	0.917322
0.970338	0.963214		0.916629	0.913663		0.910879	0.918676		0.924421	0.910398
0.971016	0.958731		0.917769	0.902258		0.919702	0.908919		0.914717	0.898682
0.970744	0.961451		0.918453	0.909786		0.91652	0.902852		0.921397	0.915976
0.97272	0.962552		0.921533	0.910014		0.917631	0.905811		0.92597	0.914559
0.973099	0.957419		0.924726	0.904653		0.917348	0.913077		0.932807	0.899379
0.969148	0.962824		0.917427	0.912751		0.919069	0.917761		0.915998	0.910027
0.973463	0.962049		0.923244	0.907276		0.917738	0.91541		0.930366	0.900774
0.971197	0.961011		0.91891	0.911382		0.912971	0.90631		0.925708	0.917193
0.971083	0.960026		0.919366	0.91104		0.92166	0.914799		0.917479	0.909504
0.974359	0.958149		0.92313	0.90568		0.908575	0.901497		0.937381	0.911444
0.968143	0.961682		0.916629	0.907048		0.91504	0.907768		0.918546	0.907786
0.968182	0.957604		0.915488	0.90203		0.910141	0.884191		0.921593	0.919481
0.970733	0.961576		0.916629	0.906592		0.917978	0.903611		0.916324	0.909965
0.973596	0.960734		0.922559	0.909329		0.915127	0.905417		0.930369	0.914709
0.971945	0.96163		0.924042	0.913891		0.921875	0.904743		0.927927	0.923856
0.969313	0.962014		0.913777	0.913093		0.918002	0.916521		0.909837	0.911334
0.970121	0.96006		0.92005	0.911268		0.926384	0.914626		0.91443	0.909636
0.972691	0.955156		0.921875	0.904881		0.907941	0.905133		0.936899	0.906174
0.96803	0.958641		0.914576	0.913435		0.911662	0.912993		0.919696	0.915645
0.969932	0.958458		0.913435	0.904311		0.907983	0.912426		0.920677	0.898965
0.969002	0.95957		0.916743	0.909101		0.910315	0.904653		0.923727	0.916036
0.970632	0.958213		0.917085	0.911154		0.91604	0.910206		0.919567	0.913882
0.970261	0.962241		0.913207	0.913435		0.906265	0.917632		0.921244	0.910269
0.96885	0.962128		0.912067	0.910698		0.9099	0.919219		0.915887	0.90454
0.968303	0.959539		0.915032	0.908531		0.91445	0.89932		0.917671	0.919173
0.96864	0.962561		0.915146	0.909329		0.907376	0.903259		0.923292	0.917691
0.970894	0.960506		0.918682	0.910584		0.919111	0.917806		0.918872	0.904824
0.96955	0.958659		0.918339	0.905338		0.930586	0.891352		0.906483	0.92035
0.971229	0.964503		0.916857	0.913549		0.935853	0.912515		0.899817	0.915821
0.972907	0.960386		0.923928	0.908531		0.925382	0.904763		0.9229	0.913969
0.971093	0.959114		0.920164	0.905794		0.917696	0.915539		0.923292	0.898683
0.970461	0.960647		0.91891	0.911382		0.91959	0.899777		0.918894	0.92442
0.969518	0.960026		0.917199	0.910812		0.91626	0.899799		0.918111	0.92318
0.968746	0.958813		0.917655	0.905794		0.909288	0.908747		0.92897	0.904889
0.968725	0.960011		0.917883	0.907048		0.914652	0.904612		0.91992	0.910595
0.96936	0.960089		0.912751	0.90568		0.894964	0.896163		0.931674	0.916734
0.969596	0.955897		0.917199	0.90568		0.921832	0.903718		0.913667	0.909331
0.972431	0.963434		0.922331	0.908873		0.924903	0.906744		0.920678	0.913162
0.971407	0.958883		0.919822	0.905109		0.913754	0.900366		0.927362	0.911182
0.969922	0.962725		0.913777	0.911496		0.912013	0.911884		0.916085	0.912141
0.97016	0.959468		0.917997	0.910812		0.916586	0.910751		0.920199	0.912054
0.972839	0.962282		0.919936	0.909101		0.917762	0.894205		0.922486	0.924639
0.969518	0.959056		0.913435	0.905109		0.907505	0.903978		0.920634	0.908307
0.970887	0.963136		0.918568	0.912181		0.909814	0.916261		0.928103	0.908745
0.970357	0.964591		0.919138	0.910926		0.905111	0.908902		0.934199	0.913427
0.969609	0.958828		0.916058	0.908759		0.924207	0.900715		0.90829	0.917346
0.969458	0.958559		0.915602	0.909557		0.91763	0.919523		0.91493	0.902514
0.97251	0.959893		0.921305	0.907048		0.930063	0.903719		0.913536	0.911509
0.970766	0.958021		0.914918	0.9099		0.909097	0.91062		0.920637	0.910595
0.973102	0.962695		0.91891	0.912979		0.916107	0.917916		0.922355	0.908789
0.971159	0.962655		0.917541	0.912181		0.907899	0.906376		0.927407	0.918891
0.969632	0.961635		0.91526	0.909215		0.915758	0.892941		0.915584	0.926208
0.970295	0.958256		0.917541	0.908759		0.911816	0.912493		0.924445	0.906392
0.972132	0.963012		0.925068	0.913663		0.915671	0.919415		0.935136	0.910331
0.969852	0.963187		0.916629	0.913549		0.904112	0.921569		0.928823	0.90848
0.968648	0.958249		0.915602	0.907733		0.903086	0.913124		0.92867	0.904062
0.969104	0.962006		0.916629	0.910014		0.903152	0.915149		0.930934	0.906305
0.970832	0.963585		0.915146	0.913549		0.913277	0.902393		0.916892	0.924554
0.972291	0.958236		0.918339	0.905338		0.911272	0.898927		0.926839	0.913859
0.971033	0.959535		0.920506	0.907391		0.916302	0.907659		0.925708	0.909156
0.972894	0.960768		0.922445	0.9099		0.91835	0.901713		0.927015	0.920391
0.970812	0.960557		0.919024	0.90625		0.91665	0.908747		0.922637	0.905847
0.968324	0.957268		0.912409	0.906934		0.912449	0.896054		0.913188	0.919846
0.969377	0.962378		0.915032	0.91526		0.894139	0.913929		0.936052	0.918259
0.968738	0.957636		0.914234	0.908531		0.909248	0.901085		0.91996	0.917061
0.966526	0.960174		0.908531	0.906592		0.902628	0.914865		0.915561	0.900316
0.970445	0.957765		0.918682	0.906934		0.919416	0.902823		0.918698	0.913858
0.971914	0.96009		0.91891	0.910698		0.911752	0.905113		0.926536	0.916672
0.970752	0.960707		0.916515	0.912067		0.902671	0.910423		0.931804	0.91558
0.971434	0.961599		0.915146	0.909215		0.928802	0.905876		0.901454	0.912839
0.972528	0.960869		0.920278	0.910128		0.913688	0.924815		0.928581	0.89766
0.97165	0.961728		0.918796	0.914234		0.91839	0.914345		0.921699	0.915037
0.969247	0.962972		0.916629	0.912979		0.904238	0.913277		0.930867	0.914165
0.971572	0.961829		0.920392	0.908189		0.912992	0.911511		0.929039	0.907327
0.969549	0.957614		0.916857	0.905224		0.92255	0.899907		0.912795	0.912879
0.972595	0.962089		0.922103	0.909786		0.91678	0.91835		0.928973	0.902408
0.972204	0.961751		0.921077	0.910128		0.913625	0.893791		0.928931	0.927187
0.96964	0.961383		0.91583	0.910242		0.906242	0.915168		0.926861	0.908371
0.969032	0.962168		0.914576	0.913663		0.90766	0.912797		0.921138	0.916516
0.968984	0.962071		0.917427	0.906706		0.915911	0.891134		0.919764	0.923419
0.971566	0.958669		0.922217	0.904197		0.918088	0.913972		0.926841	0.896984
0.97177	0.961363		0.920506	0.910812		0.91628	0.9089		0.925664	0.914187
0.972439	0.960739		0.919024	0.916971		0.913342	0.919242		0.925251	0.916212
0.972375	0.960904		0.919252	0.908303		0.914907	0.90483		0.925532	0.912642
0.9725	0.958851		0.915374	0.908189		0.915606	0.909509		0.915628	0.908439
0.969234	0.960594		0.918453	0.91104		0.909968	0.904066		0.92719	0.919912
0.972811	0.962757		0.919252	0.914462		0.898558	0.92081		0.940123	0.909636
0.972408	0.963531		0.923016	0.912637		0.910293	0.911164		0.936421	0.915776
0.97085	0.95711		0.921077	0.90089		0.925579	0.895445		0.916934	0.907438
0.971495	0.963735		0.921077	0.909557		0.916129	0.897729		0.926275	0.923657
0.969483	0.959429		0.916629	0.908075		0.915279	0.903871		0.918719	0.913751
0.971028	0.962512		0.917769	0.910242		0.917153	0.913584		0.918459	0.907243
0.967525	0.962652		0.915716	0.912067		0.91704	0.904981		0.916431	0.920914
0.967867	0.962322		0.915944	0.914005		0.914538	0.920962		0.918544	0.908982
0.966808	0.95925		0.912751	0.907276		0.909992	0.904612		0.914563	0.910922
0.969907	0.963576		0.912979	0.913663		0.899797	0.910207		0.927558	0.918433
0.971428	0.960501		0.922901	0.910584		0.929368	0.90892		0.916174	0.914947
0.969601	0.96137		0.913663	0.913549		0.903889	0.897034		0.925575	0.931518
0.970499	0.959816		0.917769	0.907048		0.909746	0.911706		0.927861	0.905301
0.969043	0.959776		0.913549	0.907162		0.905414	0.913386		0.92316	0.902125
0.971948	0.961219		0.917997	0.91104		0.912035	0.918414		0.924837	0.90576
0.975323	0.966564		0.926437	0.914234		0.925077	0.916194		0.928604	0.914056
0.968608	0.961799		0.912067	0.908189		0.909902	0.915606		0.914409	0.902321
0.969623	0.963044		0.915032	0.912409		0.916674	0.906854		0.913516	0.918891

## Sheet: Figure 6
AUROC									Accuracy
x	0.7	0.75	0.8	0.85	0.9	0.95			x	0.7	0.75	0.8	0.85	0.9	0.95
Dysarthria	94.42	92.12	93.17	94.85	94.38	93.95			Dysarthria	86.67	83.26	84.87	87.79	87.11	86.17
Dysglossia	93.89	92.78	93.01	94.52	94.63	94.1			Dysglossia	87.53	85.99	87.47	87.84	87.92	85.86
Dysphonia	93.45	93.02	93.62	94.73	94.63	93.15			Dysphonia	85.1	86.22	86.17	87.81	86.82	84.01
CLP	93.55	92.73	92.49	94.95	93.96	93.75			CLP	84.53	85.73	86.9	88.52	85.68	86.35
HC	93.77	92.72	93.57	93.91	94.31	93.68			HC	86.95	85.13	85.21	87.01	87.73	85.76
average	93.61	92.74	92.87	94.79	94.43	93.75			average	85.9	85.94	85.6	87.51	87.89	85.47
avg original	92.89								avg original	85.32
Sensitivity									Specificity
x	0.7	0.75	0.8	0.85	0.9	0.95			x	0.7	0.75	0.8	0.85	0.9	0.95
Dysarthria	88.75	88.59	90.08	87.81	89.84	89.69			Dysarthria	86.37	81.82	83.76	87.68	86.43	85.02
Dysglossia	87.81	87.42	84.3	86.48	89.38	91.02			Dysglossia	87.41	85.49	88.45	88.25	87.62	84.3
Dysphonia	87.97	86.64	87.81	88.28	90.86	91.48			Dysphonia	84.55	85.62	85.65	87.6	85.95	82.08
CLP	90.39	87.97	83.05	87.11	90.08	89.61			CLP	83.16	84.99	87.94	89.14	84.76	85.71
HC	85.39	86.88	89.45	86.56	89.84	89.45			HC	87.52	84.48	84.26	87.13	87.03	85.25
average	87.99	86.34	87.13	88.74	88.99	90.21			average	85.54	85.61	85.17	87.29	87.51	84.29
avg original	89.09								avg original	84.61
